# Supplementary material for: Attitudes and practices for antibiotic prescription and antimicrobial resistance among general physicians -Findings from a multi-country survey
Source: PLOS Glob Public Health. 2025 May 7;5(5):e0004558. doi: 10.1371/journal.pgph.0004558 (PMC12057924; doi:10.1371/journal.pgph.0004558)
Supplement: S1 Data — (XLSX) [file pgph.0004558.s002.xlsx]

## Sheet: Verbatim
record: Record number	Consent: Consent statementI understand the purpose of this study and the content of this form. I had enough time to decide whether I want to take part in the study. I am aware that I can change my mind and leave the study at any time without giving a reas	S1r1: Age	S2: Gender	S3: Country of Practice	S4: Highest Qualification	S5r1: How long have you been a medical practitioner?	S6r1: adult patients per month - How many patients do you see with community-acquired bacterial infections (for example bacterial respiratory tract infections, skin & soft tissue infections, etc) in a typical month?	S6r2: child patients per month - How many patients do you see with community-acquired bacterial infections (for example bacterial respiratory tract infections, skin & soft tissue infections, etc) in a typical month?	S7: Please indicate the setting in which you practice (i.e., where do you see most of your patients)	S8: Please indicate the type of geographical area/location you practice.	S9r1: Private Insurance - Payment mode at your clinic/hospital.	S9r2: Public Insurance - Payment mode at your clinic/hospital.	S9r3: Out of Pocket Payment - Payment mode at your clinic/hospital.	Q1r1: Clinical Guidelines - What is your main source of information/knowledge for prescribing antibiotics?	Q1r2: Reference Textbooks - What is your main source of information/knowledge for prescribing antibiotics?	Q1r3: Publications/ Scientific Papers - What is your main source of information/knowledge for prescribing antibiotics?	Q1r4: Personal experience - What is your main source of information/knowledge for prescribing antibiotics?	Q1r5: Consultation with Colleagues/Peers - What is your main source of information/knowledge for prescribing antibiotics?	Q1r6: Pharmaceutical promotion/Medical representative visits - What is your main source of information/knowledge for prescribing antibiotics?	Q1r7: Pharmaceutical Webinars/CME - What is your main source of information/knowledge for prescribing antibiotics?	Q1r8: Online medical education portals (eg Medscape, CDC, WebMD etc) - What is your main source of information/knowledge for prescribing antibiotics?	Q1r9: Congresses (Conferences) - What is your main source of information/knowledge for prescribing antibiotics?	Q1r97: Others (Please mention) - What is your main source of information/knowledge for prescribing antibiotics?	Q2r1: Cost - Apart from the cause of infection, what is the major factor influencing your choice of antibiotics?	Q2r2: Clinical severity/comorbidities - Apart from the cause of infection, what is the major factor influencing your choice of antibiotics?	Q2r3: Convenient dose and duration - Apart from the cause of infection, what is the major factor influencing your choice of antibiotics?	Q2r4: Tolerance of therapy by patients (Adverse events/Side effects) - Apart from the cause of infection, what is the major factor influencing your choice of antibiotics?	Q2r5: Local availability of antibiotics - Apart from the cause of infection, what is the major factor influencing your choice of antibiotics?	Q2r6: Efficacy/Effectiveness/Susceptibility/Antimicrobial Resistance - Apart from the cause of infection, what is the major factor influencing your choice of antibiotics?	Q2r7: Scientific society/Guideline recommendations - Apart from the cause of infection, what is the major factor influencing your choice of antibiotics?	Q2r8: Previous experience with an antibiotic - Apart from the cause of infection, what is the major factor influencing your choice of antibiotics?	Q2r9: Antibiotic brand - Apart from the cause of infection, what is the major factor influencing your choice of antibiotics?	Q2r97: Others (Please mention) - Apart from the cause of infection, what is the major factor influencing your choice of antibiotics?	Q3r1: Runny nose with yellow or green mucus discharge - How often do you prescribe an antibiotic for patients with the following clinical presentations (without special investigations or diagnostic support)? CHILDREN	Q3r2: Sore throat + Fever - How often do you prescribe an antibiotic for patients with the following clinical presentations (without special investigations or diagnostic support)? CHILDREN	Q3r3: Fever + Coughing - How often do you prescribe an antibiotic for patients with the following clinical presentations (without special investigations or diagnostic support)? CHILDREN	Q3r4: Common Cold - How often do you prescribe an antibiotic for patients with the following clinical presentations (without special investigations or diagnostic support)? CHILDREN	Q3r5: Fever + pleuritic chest pain + breathing problems - How often do you prescribe an antibiotic for patients with the following clinical presentations (without special investigations or diagnostic support)? CHILDREN	Q3r6: Ear pain + fever - How often do you prescribe an antibiotic for patients with the following clinical presentations (without special investigations or diagnostic support)? CHILDREN	Q3r7: Runny nose /Facial pain/ Headache - How often do you prescribe an antibiotic for patients with the following clinical presentations (without special investigations or diagnostic support)? CHILDREN	Q3r8: Breathing problem + cough + fever - How often do you prescribe an antibiotic for patients with the following clinical presentations (without special investigations or diagnostic support)? CHILDREN	Q3x1r1: Runny nose with yellow or green mucus discharge - How often do you prescribe an antibiotic for patients with the following clinical presentations (without special investigations or diagnostic support)? ADULTS	Q3x1r2: Sore throat + Fever - How often do you prescribe an antibiotic for patients with the following clinical presentations (without special investigations or diagnostic support)? ADULTS	Q3x1r3: Fever + Coughing - How often do you prescribe an antibiotic for patients with the following clinical presentations (without special investigations or diagnostic support)? ADULTS	Q3x1r4: Common Cold - How often do you prescribe an antibiotic for patients with the following clinical presentations (without special investigations or diagnostic support)? ADULTS	Q3x1r5: Fever + pleuritic chest pain + breathing problems - How often do you prescribe an antibiotic for patients with the following clinical presentations (without special investigations or diagnostic support)? ADULTS	Q3x1r6: Ear pain + fever - How often do you prescribe an antibiotic for patients with the following clinical presentations (without special investigations or diagnostic support)? ADULTS	Q3x1r7: Runny nose /Facial pain/ Headache - How often do you prescribe an antibiotic for patients with the following clinical presentations (without special investigations or diagnostic support)? ADULTS	Q3x1r8: Breathing problem + cough + fever - How often do you prescribe an antibiotic for patients with the following clinical presentations (without special investigations or diagnostic support)? ADULTS
6	If you decide to participate, please proceed further and click on Continue.	52	Male	India	MBBS	12	350	120	Primary health care clinic (Outpatient)	Semi-urban	NO TO: Private Insurance	NO TO: Public Insurance	Out of Pocket Payment	2		Least important/least used	3		4	Most important/most used					3	Least important/least used			2		4	Most important/most used		Always (> 80%)	Almost always (60-80%)	Always (> 80%)	Almost always (60-80%)	Almost Never (20-40%)	Never (<20%)	Almost Never (20-40%)	Never (<20%)	Always (> 80%)	Always (> 80%)	Almost always (60-80%)	Almost always (60-80%)	Almost Never (20-40%)	Never (<20%)	Almost Never (20-40%)	Almost Never (20-40%)
9	If you decide to participate, please proceed further and click on Continue.	43	Male	Thailand	MBBS	15	220	100	Private Hospital	Urban	Private Insurance	Public Insurance	Out of Pocket Payment	2	4	Least important/least used	Most important/most used	3								Least important/least used	4	3	Most important/most used			2		Always (> 80%)	Almost always (60-80%)	Almost always (60-80%)	Always (> 80%)	Almost Never (20-40%)	Almost Never (20-40%)	Almost Never (20-40%)	Never (<20%)	Always (> 80%)	Always (> 80%)	Always (> 80%)	Always (> 80%)	Almost Never (20-40%)	Sometimes (40-60 %)	Almost Never (20-40%)	Almost Never (20-40%)
12	If you decide to participate, please proceed further and click on Continue.	35	Male	Thailand	MBBS	10	250	70	Private Hospital	Urban	Private Insurance	Public Insurance	NO TO: Out of Pocket Payment	2		Least important/least used	4		Most important/most used	3					2	Most important/most used	3		4		Least important/least used			Almost always (60-80%)	Almost always (60-80%)	Almost always (60-80%)	Almost always (60-80%)	Sometimes (40-60 %)	Sometimes (40-60 %)	Sometimes (40-60 %)	Sometimes (40-60 %)	Sometimes (40-60 %)	Almost always (60-80%)	Almost always (60-80%)	Almost always (60-80%)	Almost always (60-80%)	Sometimes (40-60 %)	Almost always (60-80%)	Sometimes (40-60 %)
13	If you decide to participate, please proceed further and click on Continue.	33	Male	India	MBBS	5	450	100	Private Hospital	Urban	Private Insurance	Public Insurance	Out of Pocket Payment	Most important/most used	2		3	Least important/least used				4		2	Least important/least used		4	Most important/most used	3					Always (> 80%)	Almost always (60-80%)	Always (> 80%)	Almost always (60-80%)	Sometimes (40-60 %)	Almost Never (20-40%)	Sometimes (40-60 %)	Sometimes (40-60 %)	Always (> 80%)	Almost always (60-80%)	Always (> 80%)	Almost always (60-80%)	Almost Never (20-40%)	Almost Never (20-40%)	Sometimes (40-60 %)	Almost always (60-80%)
15	If you decide to participate, please proceed further and click on Continue.	42	Male	Thailand	Diploma	18	250	50	Private Hospital	Urban	Private Insurance	Public Insurance	NO TO: Out of Pocket Payment	Most important/most used		2	3			4	Least important/least used					Most important/most used	2		4		3	Least important/least used		Almost always (60-80%)	Almost always (60-80%)	Always (> 80%)	Always (> 80%)	Almost always (60-80%)	Sometimes (40-60 %)	Sometimes (40-60 %)	Sometimes (40-60 %)	Sometimes (40-60 %)	Almost always (60-80%)	Always (> 80%)	Almost always (60-80%)	Sometimes (40-60 %)	Almost Never (20-40%)	Sometimes (40-60 %)	Almost always (60-80%)
16	If you decide to participate, please proceed further and click on Continue.	50	Male	Thailand	MBBS	24	450	100	Government hospital	Semi-urban	Private Insurance	Public Insurance	NO TO: Out of Pocket Payment	Least important/least used					3	Most important/most used	4	2			Least important/least used	3			2	Most important/most used	4			Almost always (60-80%)	Almost always (60-80%)	Always (> 80%)	Almost always (60-80%)	Never (<20%)	Almost Never (20-40%)	Sometimes (40-60 %)	Almost always (60-80%)	Sometimes (40-60 %)	Almost always (60-80%)	Always (> 80%)	Almost always (60-80%)	Almost Never (20-40%)	Almost Never (20-40%)	Almost always (60-80%)	Sometimes (40-60 %)
17	If you decide to participate, please proceed further and click on Continue.	45	Male	Thailand	MBBS	21	350	80	Private Hospital	Urban	NO TO: Private Insurance	NO TO: Public Insurance	Out of Pocket Payment	Most important/most used		4	2		3		Least important/least used				4		2	Least important/least used	Most important/most used	3				Sometimes (40-60 %)	Almost always (60-80%)	Always (> 80%)	Almost always (60-80%)	Sometimes (40-60 %)	Sometimes (40-60 %)	Sometimes (40-60 %)	Almost always (60-80%)	Sometimes (40-60 %)	Always (> 80%)	Always (> 80%)	Almost always (60-80%)	Sometimes (40-60 %)	Almost Never (20-40%)	Sometimes (40-60 %)	Almost always (60-80%)
28	If you decide to participate, please proceed further and click on Continue.	52	Female	Thailand	MBBS	20	250	80	Private Hospital	Urban	Private Insurance	Public Insurance	Out of Pocket Payment	3		2			4	Most important/most used	Least important/least used				Least important/least used	3	Most important/most used		4	2				Sometimes (40-60 %)	Sometimes (40-60 %)	Almost always (60-80%)	Almost always (60-80%)	Never (<20%)	Almost Never (20-40%)	Never (<20%)	Almost Never (20-40%)	Sometimes (40-60 %)	Sometimes (40-60 %)	Sometimes (40-60 %)	Sometimes (40-60 %)	Never (<20%)	Never (<20%)	Never (<20%)	Never (<20%)
29	If you decide to participate, please proceed further and click on Continue.	47	Male	Thailand	MBBS	19	350	100	Government hospital	Semi-urban	Private Insurance	NO TO: Public Insurance	Out of Pocket Payment	Most important/most used			Least important/least used		4	3	2				2	Most important/most used	4		Least important/least used		3			Sometimes (40-60 %)	Sometimes (40-60 %)	Sometimes (40-60 %)	Sometimes (40-60 %)	Sometimes (40-60 %)	Sometimes (40-60 %)	Sometimes (40-60 %)	Sometimes (40-60 %)	Sometimes (40-60 %)	Sometimes (40-60 %)	Sometimes (40-60 %)	Sometimes (40-60 %)	Almost Never (20-40%)	Almost Never (20-40%)	Almost Never (20-40%)	Almost Never (20-40%)
31	If you decide to participate, please proceed further and click on Continue.	40	Male	Thailand	MBBS	15	300	70	Government hospital	Urban	Private Insurance	NO TO: Public Insurance	Out of Pocket Payment	Most important/most used					3	Least important/least used	2	4			Least important/least used	2	Most important/most used			3	4			Almost always (60-80%)	Almost always (60-80%)	Almost always (60-80%)	Almost always (60-80%)	Almost Never (20-40%)	Almost Never (20-40%)	Sometimes (40-60 %)	Almost Never (20-40%)	Sometimes (40-60 %)	Sometimes (40-60 %)	Almost always (60-80%)	Almost always (60-80%)	Almost Never (20-40%)	Almost Never (20-40%)	Almost Never (20-40%)	Almost Never (20-40%)
48	If you decide to participate, please proceed further and click on Continue.	47	Female	Thailand	Diploma	20	300	80	Government hospital	Semi-urban	NO TO: Private Insurance	NO TO: Public Insurance	Out of Pocket Payment	2			3		Least important/least used	Most important/most used	4				2	3	4		Most important/most used		Least important/least used			Almost always (60-80%)	Almost always (60-80%)	Almost always (60-80%)	Almost always (60-80%)	Sometimes (40-60 %)	Sometimes (40-60 %)	Sometimes (40-60 %)	Sometimes (40-60 %)	Almost always (60-80%)	Almost always (60-80%)	Almost always (60-80%)	Almost always (60-80%)	Almost Never (20-40%)	Sometimes (40-60 %)	Almost Never (20-40%)	Almost Never (20-40%)
49	If you decide to participate, please proceed further and click on Continue.	50	Female	Thailand	MBBS	25	200	70	Private Hospital	Semi-Rural	NO TO: Private Insurance	NO TO: Public Insurance	Out of Pocket Payment	4		3	Least important/least used		Most important/most used		2				4	Most important/most used	3		Least important/least used			2		Almost always (60-80%)	Sometimes (40-60 %)	Almost always (60-80%)	Always (> 80%)	Never (<20%)	Sometimes (40-60 %)	Almost Never (20-40%)	Almost Never (20-40%)	Almost always (60-80%)	Always (> 80%)	Always (> 80%)	Always (> 80%)	Never (<20%)	Almost Never (20-40%)	Almost Never (20-40%)	Never (<20%)
50	If you decide to participate, please proceed further and click on Continue.	52	Male	Thailand	Diploma	22	300	100	Government hospital	Urban	Private Insurance	Public Insurance	Out of Pocket Payment	2			3		4	Most important/most used	Least important/least used				2	Most important/most used	4		Least important/least used		3			Sometimes (40-60 %)	Sometimes (40-60 %)	Almost always (60-80%)	Almost always (60-80%)	Never (<20%)	Almost Never (20-40%)	Almost Never (20-40%)	Almost Never (20-40%)	Sometimes (40-60 %)	Almost always (60-80%)	Almost always (60-80%)	Always (> 80%)	Never (<20%)	Almost Never (20-40%)	Almost Never (20-40%)	Never (<20%)
79	If you decide to participate, please proceed further and click on Continue.	49	Male	India	MBBS	14	550	70	Primary health care clinic (Outpatient)	Urban	NO TO: Private Insurance	NO TO: Public Insurance	Out of Pocket Payment	Most important/most used				4	2	3	Least important/least used			Least important/least used			3			4	2	Most important/most used		Almost always (60-80%)	Always (> 80%)	Almost always (60-80%)	Always (> 80%)	Never (<20%)	Never (<20%)	Never (<20%)	Never (<20%)	Always (> 80%)	Always (> 80%)	Almost always (60-80%)	Always (> 80%)	Always (> 80%)	Never (<20%)	Never (<20%)	Never (<20%)
82	If you decide to participate, please proceed further and click on Continue.	54	Male	India	MBBS	18	600	70	Private Outpatient facility/Consulting rooms (Outpatient Clinic)	Urban	NO TO: Private Insurance	NO TO: Public Insurance	Out of Pocket Payment			2	Most important/most used		4	Least important/least used	3				3		Most important/most used		2	4		Least important/least used		Always (> 80%)	Always (> 80%)	Always (> 80%)	Almost always (60-80%)	Almost Never (20-40%)	Never (<20%)	Never (<20%)	Never (<20%)	Always (> 80%)	Almost Never (20-40%)	Always (> 80%)	Always (> 80%)	Never (<20%)	Never (<20%)	Never (<20%)	Never (<20%)
83	If you decide to participate, please proceed further and click on Continue.	48	Male	Vietnam	MBBS	25	250	50	Primary health care clinic (Outpatient)	Semi-urban	Private Insurance	NO TO: Public Insurance	Out of Pocket Payment	Most important/most used			3		2	4	Least important/least used				Most important/most used	Least important/least used	2		4		3			Almost always (60-80%)	Sometimes (40-60 %)	Sometimes (40-60 %)	Almost always (60-80%)	Sometimes (40-60 %)	Sometimes (40-60 %)	Sometimes (40-60 %)	Sometimes (40-60 %)	Sometimes (40-60 %)	Sometimes (40-60 %)	Almost always (60-80%)	Almost always (60-80%)	Almost Never (20-40%)	Almost Never (20-40%)	Almost Never (20-40%)	Almost Never (20-40%)
84	If you decide to participate, please proceed further and click on Continue.	54	Male	Vietnam	MBBS	22	300	100	Government hospital	Urban	Private Insurance	Public Insurance	Out of Pocket Payment	Most important/most used			2	Least important/least used		3	4				Most important/most used	2	4				3	Least important/least used		Sometimes (40-60 %)	Sometimes (40-60 %)	Sometimes (40-60 %)	Sometimes (40-60 %)	Sometimes (40-60 %)	Sometimes (40-60 %)	Sometimes (40-60 %)	Sometimes (40-60 %)	Sometimes (40-60 %)	Sometimes (40-60 %)	Sometimes (40-60 %)	Sometimes (40-60 %)	Almost Never (20-40%)	Sometimes (40-60 %)	Almost Never (20-40%)	Almost Never (20-40%)
85	If you decide to participate, please proceed further and click on Continue.	52	Male	Vietnam	MBBS	20	200	50	Private Hospital	Semi-urban	NO TO: Private Insurance	NO TO: Public Insurance	Out of Pocket Payment	2		4	3		Least important/least used	Most important/most used							Most important/most used		2	3	4	Least important/least used		Almost always (60-80%)	Sometimes (40-60 %)	Sometimes (40-60 %)	Almost always (60-80%)	Sometimes (40-60 %)	Sometimes (40-60 %)	Sometimes (40-60 %)	Sometimes (40-60 %)	Sometimes (40-60 %)	Almost Never (20-40%)	Sometimes (40-60 %)	Sometimes (40-60 %)	Never (<20%)	Almost Never (20-40%)	Almost Never (20-40%)	Never (<20%)
86	If you decide to participate, please proceed further and click on Continue.	45	Male	Vietnam	Diploma	18	350	100	Government hospital	Semi-urban	NO TO: Private Insurance	NO TO: Public Insurance	Out of Pocket Payment	Most important/most used	4	2		3		Least important/least used					4	Most important/most used	3		2		Least important/least used			Sometimes (40-60 %)	Sometimes (40-60 %)	Sometimes (40-60 %)	Almost always (60-80%)	Almost Never (20-40%)	Sometimes (40-60 %)	Almost Never (20-40%)	Sometimes (40-60 %)	Sometimes (40-60 %)	Almost Never (20-40%)	Sometimes (40-60 %)	Sometimes (40-60 %)	Never (<20%)	Almost Never (20-40%)	Never (<20%)	Never (<20%)
87	If you decide to participate, please proceed further and click on Continue.	38	Female	Vietnam	Diploma	12	200	70	Private Outpatient facility/Consulting rooms (Outpatient Clinic)	Semi-Rural	NO TO: Private Insurance	NO TO: Public Insurance	Out of Pocket Payment	2	Least important/least used	3			4	Most important/most used					Most important/most used	3	4				Least important/least used	2		Sometimes (40-60 %)	Almost Never (20-40%)	Sometimes (40-60 %)	Sometimes (40-60 %)	Almost Never (20-40%)	Almost Never (20-40%)	Sometimes (40-60 %)	Almost Never (20-40%)	Sometimes (40-60 %)	Sometimes (40-60 %)	Almost always (60-80%)	Sometimes (40-60 %)	Almost Never (20-40%)	Almost Never (20-40%)	Never (<20%)	Never (<20%)
88	If you decide to participate, please proceed further and click on Continue.	41	Male	Vietnam	Diploma	16	250	75	Private Hospital	Semi-urban	Private Insurance	Public Insurance	Out of Pocket Payment	Most important/most used	2	3			4	Least important/least used					4		Most important/most used		2	Least important/least used	3			Almost always (60-80%)	Almost always (60-80%)	Almost always (60-80%)	Almost always (60-80%)	Almost Never (20-40%)	Sometimes (40-60 %)	Almost Never (20-40%)	Almost Never (20-40%)	Sometimes (40-60 %)	Sometimes (40-60 %)	Almost always (60-80%)	Almost always (60-80%)	Never (<20%)	Almost Never (20-40%)	Almost Never (20-40%)	Almost Never (20-40%)
89	If you decide to participate, please proceed further and click on Continue.	52	Male	India	MBBS	25	450	45	Primary health care clinic (Outpatient)	Urban	Private Insurance	NO TO: Public Insurance	Out of Pocket Payment	Most important/most used	3	2				Least important/least used	4				Most important/most used	2	3				4	Least important/least used		Always (> 80%)	Always (> 80%)	Almost always (60-80%)	Always (> 80%)	Sometimes (40-60 %)	Almost Never (20-40%)	Almost Never (20-40%)	Never (<20%)	Almost always (60-80%)	Almost always (60-80%)	Always (> 80%)	Almost always (60-80%)	Almost Never (20-40%)	Never (<20%)	Never (<20%)	Never (<20%)
90	If you decide to participate, please proceed further and click on Continue.	52	Male	India	MBBS	16	450	90	Government OPD (Outpatient Clinic)	Urban	NO TO: Private Insurance	NO TO: Public Insurance	Out of Pocket Payment	2		4	3		Least important/least used	Most important/most used					2	3		4	Least important/least used	Most important/most used				Always (> 80%)	Almost always (60-80%)	Almost always (60-80%)	Always (> 80%)	Never (<20%)	Never (<20%)	Sometimes (40-60 %)	Sometimes (40-60 %)	Always (> 80%)	Always (> 80%)	Always (> 80%)	Always (> 80%)	Never (<20%)	Sometimes (40-60 %)	Almost Never (20-40%)	Sometimes (40-60 %)
91	If you decide to participate, please proceed further and click on Continue.	40	Male	Vietnam	Diploma	17	275	80	Private Hospital	Urban	Private Insurance	Public Insurance	Out of Pocket Payment	2	4	3			Least important/least used	Most important/most used						2	3		Most important/most used	Least important/least used	4			Sometimes (40-60 %)	Sometimes (40-60 %)	Sometimes (40-60 %)	Sometimes (40-60 %)	Almost Never (20-40%)	Sometimes (40-60 %)	Almost Never (20-40%)	Almost Never (20-40%)	Almost Never (20-40%)	Sometimes (40-60 %)	Sometimes (40-60 %)	Sometimes (40-60 %)	Almost Never (20-40%)	Almost Never (20-40%)	Almost Never (20-40%)	Almost Never (20-40%)
92	If you decide to participate, please proceed further and click on Continue.	50	Female	Vietnam	Diploma	25	350	100	Government hospital	Semi-urban	NO TO: Private Insurance	NO TO: Public Insurance	Out of Pocket Payment	2	3	4			Least important/least used	Most important/most used						2	Least important/least used	4	Most important/most used	3				Sometimes (40-60 %)	Almost Never (20-40%)	Sometimes (40-60 %)	Almost Never (20-40%)	Never (<20%)	Almost Never (20-40%)	Sometimes (40-60 %)	Almost Never (20-40%)	Sometimes (40-60 %)	Almost Never (20-40%)	Sometimes (40-60 %)	Sometimes (40-60 %)	Never (<20%)	Never (<20%)	Never (<20%)	Never (<20%)
93	If you decide to participate, please proceed further and click on Continue.	37	Male	Vietnam	MBBS	13	200	50	Government OPD (Outpatient Clinic)	Semi-Rural	NO TO: Private Insurance	NO TO: Public Insurance	Out of Pocket Payment	Most important/most used	Least important/least used	3			2	4					3	Most important/most used	2		4		Least important/least used			Sometimes (40-60 %)	Sometimes (40-60 %)	Sometimes (40-60 %)	Sometimes (40-60 %)	Almost Never (20-40%)	Almost Never (20-40%)	Sometimes (40-60 %)	Sometimes (40-60 %)	Sometimes (40-60 %)	Sometimes (40-60 %)	Sometimes (40-60 %)	Sometimes (40-60 %)	Almost Never (20-40%)	Almost Never (20-40%)	Almost Never (20-40%)	Almost Never (20-40%)
94	If you decide to participate, please proceed further and click on Continue.	55	Female	India	MBBS	18	450	90	Government OPD (Outpatient Clinic)	Semi-Rural	NO TO: Private Insurance	NO TO: Public Insurance	Out of Pocket Payment	2		Most important/most used		Least important/least used	3	4					Most important/most used	4			3	2	Least important/least used			Always (> 80%)	Almost always (60-80%)	Almost always (60-80%)	Always (> 80%)	Almost Never (20-40%)	Never (<20%)	Never (<20%)	Sometimes (40-60 %)	Always (> 80%)	Always (> 80%)	Always (> 80%)	Always (> 80%)	Never (<20%)	Sometimes (40-60 %)	Sometimes (40-60 %)	Sometimes (40-60 %)
95	If you decide to participate, please proceed further and click on Continue.	44	Male	Thailand	MBBS	20	300	100	Primary health care clinic (Outpatient)	Semi-urban	Private Insurance	Public Insurance	Out of Pocket Payment	Most important/most used	4	2				3		Least important/least used			4	3	Least important/least used		Most important/most used	2				Sometimes (40-60 %)	Sometimes (40-60 %)	Sometimes (40-60 %)	Sometimes (40-60 %)	Almost Never (20-40%)	Almost Never (20-40%)	Almost Never (20-40%)	Almost Never (20-40%)	Sometimes (40-60 %)	Almost Never (20-40%)	Almost Never (20-40%)	Sometimes (40-60 %)	Never (<20%)	Never (<20%)	Never (<20%)	Never (<20%)
96	If you decide to participate, please proceed further and click on Continue.	52	Female	Thailand	Diploma	22	250	80	Government hospital	Semi-Rural	NO TO: Private Insurance	NO TO: Public Insurance	Out of Pocket Payment	Most important/most used	4	2			Least important/least used	3					2		3		Most important/most used	4	Least important/least used			Sometimes (40-60 %)	Sometimes (40-60 %)	Almost always (60-80%)	Almost always (60-80%)	Never (<20%)	Almost Never (20-40%)	Almost Never (20-40%)	Never (<20%)	Sometimes (40-60 %)	Almost Never (20-40%)	Sometimes (40-60 %)	Almost always (60-80%)	Almost Never (20-40%)	Almost Never (20-40%)	Never (<20%)	Never (<20%)
97	If you decide to participate, please proceed further and click on Continue.	28	Female	India	MBBS	8	250	80	Primary health care clinic (Outpatient)	Urban	NO TO: Private Insurance	NO TO: Public Insurance	Out of Pocket Payment	2		Least important/least used	3		4	Most important/most used				2	Most important/most used	4		3	Least important/least used					Almost always (60-80%)	Always (> 80%)	Always (> 80%)	Sometimes (40-60 %)	Almost Never (20-40%)	Almost Never (20-40%)	Almost Never (20-40%)	Sometimes (40-60 %)	Sometimes (40-60 %)	Almost always (60-80%)	Always (> 80%)	Always (> 80%)	Sometimes (40-60 %)	Sometimes (40-60 %)	Almost Never (20-40%)	Almost Never (20-40%)
98	If you decide to participate, please proceed further and click on Continue.	38	Female	Vietnam	Diploma	10	300	80	Government hospital	Semi-urban	Private Insurance	NO TO: Public Insurance	Out of Pocket Payment	Most important/most used	Least important/least used	3			2	4					Least important/least used	3	4		Most important/most used	2				Sometimes (40-60 %)	Sometimes (40-60 %)	Almost always (60-80%)	Almost always (60-80%)	Almost Never (20-40%)	Sometimes (40-60 %)	Almost Never (20-40%)	Almost Never (20-40%)	Sometimes (40-60 %)	Sometimes (40-60 %)	Sometimes (40-60 %)	Almost always (60-80%)	Never (<20%)	Never (<20%)	Almost Never (20-40%)	Never (<20%)
99	If you decide to participate, please proceed further and click on Continue.	38	Female	Egypt	Diploma	13	350	100	Primary health care clinic (Outpatient)	Urban	Private Insurance	Public Insurance	Out of Pocket Payment	Most important/most used	4	Least important/least used			3	2					3	2	Most important/most used		4	Least important/least used				Sometimes (40-60 %)	Almost Never (20-40%)	Sometimes (40-60 %)	Sometimes (40-60 %)	Almost Never (20-40%)	Almost Never (20-40%)	Almost Never (20-40%)	Almost Never (20-40%)	Sometimes (40-60 %)	Sometimes (40-60 %)	Sometimes (40-60 %)	Almost always (60-80%)	Almost Never (20-40%)	Almost Never (20-40%)	Almost Never (20-40%)	Almost Never (20-40%)
100	If you decide to participate, please proceed further and click on Continue.	45	Female	India	MBBS	10	450	140	Primary health care clinic (Outpatient)	Semi-urban	NO TO: Private Insurance	NO TO: Public Insurance	Out of Pocket Payment	2		Least important/least used	3		4	Most important/most used					Most important/most used	2		3			4	Least important/least used		Almost always (60-80%)	Sometimes (40-60 %)	Sometimes (40-60 %)	Sometimes (40-60 %)	Sometimes (40-60 %)	Almost Never (20-40%)	Never (<20%)	Almost Never (20-40%)	Almost always (60-80%)	Almost always (60-80%)	Almost always (60-80%)	Almost always (60-80%)	Almost Never (20-40%)	Sometimes (40-60 %)	Sometimes (40-60 %)	Almost Never (20-40%)
101	If you decide to participate, please proceed further and click on Continue.	55	Male	India	MBBS	12	300	150	Government hospital	Semi-urban	NO TO: Private Insurance	NO TO: Public Insurance	Out of Pocket Payment	Most important/most used		Least important/least used	3		4	2					Most important/most used	4	Least important/least used		2		3			Almost always (60-80%)	Almost always (60-80%)	Almost always (60-80%)	Almost always (60-80%)	Almost Never (20-40%)	Almost Never (20-40%)	Never (<20%)	Almost Never (20-40%)	Almost always (60-80%)	Almost always (60-80%)	Almost always (60-80%)	Almost Never (20-40%)	Never (<20%)	Almost Never (20-40%)	Almost always (60-80%)	Never (<20%)
102	If you decide to participate, please proceed further and click on Continue.	52	Male	India	MBBS	14	200	90	Private Hospital	Semi-urban	NO TO: Private Insurance	NO TO: Public Insurance	Out of Pocket Payment	Most important/most used			3	Least important/least used	4	2					Most important/most used	3	4		2			Least important/least used		Sometimes (40-60 %)	Always (> 80%)	Always (> 80%)	Always (> 80%)	Almost Never (20-40%)	Almost Never (20-40%)	Never (<20%)	Never (<20%)	Sometimes (40-60 %)	Always (> 80%)	Always (> 80%)	Always (> 80%)	Almost always (60-80%)	Sometimes (40-60 %)	Always (> 80%)	Never (<20%)
103	If you decide to participate, please proceed further and click on Continue.	48	Male	India	MBBS	11	400	110	Primary health care clinic (Outpatient)	Semi-urban	NO TO: Private Insurance	NO TO: Public Insurance	Out of Pocket Payment	Most important/most used		3	2	4	Least important/least used						3	4	Least important/least used				Most important/most used	2		Always (> 80%)	Almost always (60-80%)	Always (> 80%)	Always (> 80%)	Never (<20%)	Almost Never (20-40%)	Never (<20%)	Almost Never (20-40%)	Always (> 80%)	Always (> 80%)	Always (> 80%)	Almost always (60-80%)	Never (<20%)	Almost Never (20-40%)	Never (<20%)	Almost Never (20-40%)
104	If you decide to participate, please proceed further and click on Continue.	40	Female	India	MBBS	8	200	65	Primary health care clinic (Outpatient)	Semi-urban	NO TO: Private Insurance	NO TO: Public Insurance	Out of Pocket Payment	Most important/most used		Least important/least used		3	4	2					Most important/most used			3	2		4	Least important/least used		Almost Never (20-40%)	Sometimes (40-60 %)	Always (> 80%)	Always (> 80%)	Always (> 80%)	Almost Never (20-40%)	Never (<20%)	Almost Never (20-40%)	Almost always (60-80%)	Always (> 80%)	Always (> 80%)	Always (> 80%)	Almost Never (20-40%)	Sometimes (40-60 %)	Sometimes (40-60 %)	Never (<20%)
105	If you decide to participate, please proceed further and click on Continue.	40	Male	Morocco	MBBS	15	300	125	Government hospital	Urban	Private Insurance	NO TO: Public Insurance	Out of Pocket Payment	3	Least important/least used	4			2	Most important/most used						2	3		4	Most important/most used	Least important/least used			Almost Never (20-40%)	Sometimes (40-60 %)	Sometimes (40-60 %)	Sometimes (40-60 %)	Almost Never (20-40%)	Sometimes (40-60 %)	Almost Never (20-40%)	Never (<20%)	Almost Never (20-40%)	Sometimes (40-60 %)	Sometimes (40-60 %)	Almost always (60-80%)	Never (<20%)	Almost Never (20-40%)	Never (<20%)	Never (<20%)
106	If you decide to participate, please proceed further and click on Continue.	49	Male	India	MBBS	9	225	100	Primary health care clinic (Outpatient)	Semi-urban	NO TO: Private Insurance	NO TO: Public Insurance	Out of Pocket Payment	Most important/most used		Least important/least used	3		4	2					Most important/most used	3	2	Least important/least used	4					Never (<20%)	Almost Never (20-40%)	Always (> 80%)	Always (> 80%)	Almost Never (20-40%)	Almost Never (20-40%)	Almost Never (20-40%)	Sometimes (40-60 %)	Almost Never (20-40%)	Always (> 80%)	Always (> 80%)	Always (> 80%)	Almost Never (20-40%)	Sometimes (40-60 %)	Almost always (60-80%)	Never (<20%)
107	If you decide to participate, please proceed further and click on Continue.	45	Male	India	MBBS	9	550	110	Primary health care clinic (Outpatient)	Semi-urban	NO TO: Private Insurance	NO TO: Public Insurance	Out of Pocket Payment			Most important/most used	2	Least important/least used		3	4				Most important/most used		3		Least important/least used	2	4			Always (> 80%)	Almost always (60-80%)	Always (> 80%)	Always (> 80%)	Never (<20%)	Almost Never (20-40%)	Almost Never (20-40%)	Sometimes (40-60 %)	Always (> 80%)	Almost always (60-80%)	Always (> 80%)	Always (> 80%)	Never (<20%)	Never (<20%)	Almost Never (20-40%)	Sometimes (40-60 %)
108	If you decide to participate, please proceed further and click on Continue.	47	Male	Morocco	MBBS	20	400	150	Private Hospital	Urban	Private Insurance	NO TO: Public Insurance	Out of Pocket Payment	Most important/most used	3	4			2	Least important/least used					Most important/most used	3	2		Least important/least used		4			Almost Never (20-40%)	Sometimes (40-60 %)	Sometimes (40-60 %)	Sometimes (40-60 %)	Almost Never (20-40%)	Almost Never (20-40%)	Almost Never (20-40%)	Almost Never (20-40%)	Almost Never (20-40%)	Almost Never (20-40%)	Almost Never (20-40%)	Sometimes (40-60 %)	Never (<20%)	Almost Never (20-40%)	Never (<20%)	Never (<20%)
109	If you decide to participate, please proceed further and click on Continue.	43	Male	India	MBBS	9	500	70	Primary health care clinic (Outpatient)	Semi-urban	NO TO: Private Insurance	NO TO: Public Insurance	Out of Pocket Payment			3	2	Least important/least used	4	Most important/most used						3		4	2	Least important/least used	Most important/most used			Always (> 80%)	Almost always (60-80%)	Always (> 80%)	Always (> 80%)	Almost Never (20-40%)	Never (<20%)	Never (<20%)	Almost Never (20-40%)	Always (> 80%)	Always (> 80%)	Always (> 80%)	Always (> 80%)	Almost Never (20-40%)	Never (<20%)	Never (<20%)	Sometimes (40-60 %)
110	If you decide to participate, please proceed further and click on Continue.	44	Male	India	MBBS	14	400	250	Primary health care clinic (Outpatient)	Urban	NO TO: Private Insurance	NO TO: Public Insurance	Out of Pocket Payment	Least important/least used	4		Most important/most used		2			3		4		Least important/least used	2				3	Most important/most used		Almost always (60-80%)	Always (> 80%)	Always (> 80%)	Almost always (60-80%)	Almost always (60-80%)	Always (> 80%)	Always (> 80%)	Always (> 80%)	Almost always (60-80%)	Always (> 80%)	Always (> 80%)	Almost always (60-80%)	Always (> 80%)	Always (> 80%)	Always (> 80%)	Always (> 80%)
111	If you decide to participate, please proceed further and click on Continue.	52	Male	Morocco	MBBS	26	400	150	Government hospital	Semi-urban	NO TO: Private Insurance	NO TO: Public Insurance	Out of Pocket Payment	Most important/most used	4	Least important/least used	3			2						Most important/most used			2	Least important/least used	4	3		Sometimes (40-60 %)	Sometimes (40-60 %)	Almost always (60-80%)	Almost always (60-80%)	Sometimes (40-60 %)	Almost Never (20-40%)	Almost Never (20-40%)	Almost Never (20-40%)	Almost Never (20-40%)	Almost Never (20-40%)	Sometimes (40-60 %)	Sometimes (40-60 %)	Almost Never (20-40%)	Almost Never (20-40%)	Almost Never (20-40%)	Almost Never (20-40%)
112	If you decide to participate, please proceed further and click on Continue.	48	Male	Morocco	MBBS	22	500	200	Private Hospital	Urban	Private Insurance	Public Insurance	Out of Pocket Payment	Most important/most used	Least important/least used	4			2	3					4	3	Least important/least used		Most important/most used	2				Sometimes (40-60 %)	Sometimes (40-60 %)	Sometimes (40-60 %)	Sometimes (40-60 %)	Never (<20%)	Almost Never (20-40%)	Almost Never (20-40%)	Never (<20%)	Almost Never (20-40%)	Sometimes (40-60 %)	Almost always (60-80%)	Almost always (60-80%)	Never (<20%)	Almost Never (20-40%)	Almost Never (20-40%)	Never (<20%)
113	If you decide to participate, please proceed further and click on Continue.	40	Female	Morocco	Diploma	17	450	150	Primary health care clinic (Outpatient)	Semi-urban	Private Insurance	NO TO: Public Insurance	Out of Pocket Payment	Most important/most used	3	2			4	Least important/least used						4	3		Most important/most used	2	Least important/least used			Almost Never (20-40%)	Sometimes (40-60 %)	Almost always (60-80%)	Sometimes (40-60 %)	Almost Never (20-40%)	Sometimes (40-60 %)	Almost Never (20-40%)	Sometimes (40-60 %)	Almost Never (20-40%)	Sometimes (40-60 %)	Almost always (60-80%)	Almost always (60-80%)	Almost Never (20-40%)	Almost Never (20-40%)	Almost Never (20-40%)	Almost Never (20-40%)
138	If you decide to participate, please proceed further and click on Continue.	42	Male	Pakistan	MBBS	12	450	250	Primary health care clinic (Outpatient)	Urban	NO TO: Private Insurance	NO TO: Public Insurance	Out of Pocket Payment	4	3		2		Most important/most used		Least important/least used				Most important/most used	Least important/least used	4		3		2			Always (> 80%)	Always (> 80%)	Almost always (60-80%)	Always (> 80%)	Almost always (60-80%)	Always (> 80%)	Always (> 80%)	Almost always (60-80%)	Almost always (60-80%)	Always (> 80%)	Almost always (60-80%)	Always (> 80%)	Always (> 80%)	Almost always (60-80%)	Always (> 80%)	Always (> 80%)
139	If you decide to participate, please proceed further and click on Continue.	48	Male	Morocco	Diploma	22	500	200	Private Hospital	Urban	Private Insurance	NO TO: Public Insurance	Out of Pocket Payment	Most important/most used	Least important/least used	4			3	2					Least important/least used	2	3		Most important/most used	4				Sometimes (40-60 %)	Sometimes (40-60 %)	Sometimes (40-60 %)	Sometimes (40-60 %)	Sometimes (40-60 %)	Sometimes (40-60 %)	Sometimes (40-60 %)	Sometimes (40-60 %)	Sometimes (40-60 %)	Almost always (60-80%)	Almost always (60-80%)	Almost always (60-80%)	Never (<20%)	Almost Never (20-40%)	Almost Never (20-40%)	Never (<20%)
140	If you decide to participate, please proceed further and click on Continue.	54	Female	Morocco	MBBS	30	350	100	Government hospital	Urban	Private Insurance	Public Insurance	Out of Pocket Payment	3	Least important/least used	2			4	Most important/most used					4	2	Least important/least used		3		Most important/most used			Sometimes (40-60 %)	Almost always (60-80%)	Almost always (60-80%)	Almost always (60-80%)	Sometimes (40-60 %)	Sometimes (40-60 %)	Sometimes (40-60 %)	Sometimes (40-60 %)	Sometimes (40-60 %)	Sometimes (40-60 %)	Sometimes (40-60 %)	Sometimes (40-60 %)	Almost Never (20-40%)	Almost Never (20-40%)	Almost Never (20-40%)	Almost Never (20-40%)
141	If you decide to participate, please proceed further and click on Continue.	42	Male	Morocco	Diploma	20	400	250	Primary health care clinic (Outpatient)	Semi-urban	Private Insurance	Public Insurance	Out of Pocket Payment	2		4			3	Most important/most used		Least important/least used				3	Most important/most used	4	Least important/least used	2				Sometimes (40-60 %)	Almost always (60-80%)	Almost always (60-80%)	Almost always (60-80%)	Almost Never (20-40%)	Sometimes (40-60 %)	Almost Never (20-40%)	Sometimes (40-60 %)	Almost Never (20-40%)	Sometimes (40-60 %)	Sometimes (40-60 %)	Sometimes (40-60 %)	Almost Never (20-40%)	Almost Never (20-40%)	Almost Never (20-40%)	Almost Never (20-40%)
142	If you decide to participate, please proceed further and click on Continue.	38	Male	Morocco	MBBS	12	400	100	Government hospital	Rural	NO TO: Private Insurance	NO TO: Public Insurance	Out of Pocket Payment	Most important/most used	3	4			Least important/least used	2						Least important/least used	3		Most important/most used	4		2		Sometimes (40-60 %)	Almost always (60-80%)	Almost always (60-80%)	Almost always (60-80%)	Sometimes (40-60 %)	Sometimes (40-60 %)	Sometimes (40-60 %)	Sometimes (40-60 %)	Almost Never (20-40%)	Sometimes (40-60 %)	Almost always (60-80%)	Almost always (60-80%)	Never (<20%)	Almost Never (20-40%)	Almost Never (20-40%)	Never (<20%)
143	If you decide to participate, please proceed further and click on Continue.	59	Male	Morocco	Diploma	33	550	100	Government hospital	Semi-Rural	NO TO: Private Insurance	NO TO: Public Insurance	Out of Pocket Payment	2		3			4	Most important/most used	Least important/least used					3		Most important/most used	4	2		Least important/least used		Almost always (60-80%)	Always (> 80%)	Always (> 80%)	Always (> 80%)	Sometimes (40-60 %)	Almost always (60-80%)	Sometimes (40-60 %)	Almost always (60-80%)	Sometimes (40-60 %)	Always (> 80%)	Always (> 80%)	Always (> 80%)	Sometimes (40-60 %)	Sometimes (40-60 %)	Sometimes (40-60 %)	Sometimes (40-60 %)
171	If you decide to participate, please proceed further and click on Continue.	48	Female	India	MBBS	10	200	100	Primary health care clinic (Outpatient)	Semi-urban	NO TO: Private Insurance	NO TO: Public Insurance	Out of Pocket Payment	Most important/most used			3		4	2	Least important/least used				Most important/most used	3		4	2			Least important/least used		Almost always (60-80%)	Almost always (60-80%)	Almost always (60-80%)	Almost always (60-80%)	Almost always (60-80%)	Almost Never (20-40%)	Almost Never (20-40%)	Almost Never (20-40%)	Almost Never (20-40%)	Always (> 80%)	Always (> 80%)	Always (> 80%)	Almost Never (20-40%)	Sometimes (40-60 %)	Always (> 80%)	Sometimes (40-60 %)
172	If you decide to participate, please proceed further and click on Continue.	40	Female	Pakistan	MBBS	15	100	300	Private Hospital	Semi-urban	NO TO: Private Insurance	NO TO: Public Insurance	Out of Pocket Payment	2	Most important/most used	4			3	Least important/least used					4	2		3	Least important/least used		Most important/most used			Sometimes (40-60 %)	Almost always (60-80%)	Always (> 80%)	Always (> 80%)	Almost always (60-80%)	Sometimes (40-60 %)	Almost always (60-80%)	Almost always (60-80%)	Almost always (60-80%)	Always (> 80%)	Always (> 80%)	Always (> 80%)	Almost always (60-80%)	Sometimes (40-60 %)	Almost always (60-80%)	Always (> 80%)
173	If you decide to participate, please proceed further and click on Continue.	50	Female	India	MBBS	12	400	200	Government hospital	Urban	NO TO: Private Insurance	NO TO: Public Insurance	Out of Pocket Payment	Most important/most used			3		4	2	Least important/least used				Most important/most used	2				4	3	Least important/least used		Almost Never (20-40%)	Sometimes (40-60 %)	Always (> 80%)	Always (> 80%)	Sometimes (40-60 %)	Almost Never (20-40%)	Almost Never (20-40%)	Almost Never (20-40%)	Sometimes (40-60 %)	Always (> 80%)	Always (> 80%)	Always (> 80%)	Almost Never (20-40%)	Sometimes (40-60 %)	Almost always (60-80%)	Almost Never (20-40%)
174	If you decide to participate, please proceed further and click on Continue.	48	Female	Pakistan	MBBS	11	350	100	Government hospital	Urban	NO TO: Private Insurance	NO TO: Public Insurance	Out of Pocket Payment	Most important/most used		3	4		Least important/least used	2					Most important/most used		4		3	2	Least important/least used			Almost Never (20-40%)	Sometimes (40-60 %)	Always (> 80%)	Always (> 80%)	Sometimes (40-60 %)	Almost Never (20-40%)	Never (<20%)	Almost Never (20-40%)	Sometimes (40-60 %)	Almost always (60-80%)	Always (> 80%)	Always (> 80%)	Almost always (60-80%)	Almost Never (20-40%)	Almost always (60-80%)	Almost Never (20-40%)
175	If you decide to participate, please proceed further and click on Continue.	41	Male	India	MBBS	9	200	150	Private Hospital	Urban	NO TO: Private Insurance	NO TO: Public Insurance	Out of Pocket Payment	Most important/most used		3	Least important/least used		4	2					Most important/most used		Least important/least used	3		2	4			Almost Never (20-40%)	Sometimes (40-60 %)	Always (> 80%)	Always (> 80%)	Sometimes (40-60 %)	Almost Never (20-40%)	Almost Never (20-40%)	Never (<20%)	Sometimes (40-60 %)	Always (> 80%)	Always (> 80%)	Always (> 80%)	Sometimes (40-60 %)	Almost Never (20-40%)	Almost Never (20-40%)	Never (<20%)
176	If you decide to participate, please proceed further and click on Continue.	45	Male	Morocco	MBBS	20	500	200	Private Hospital	Urban	Private Insurance	Public Insurance	Out of Pocket Payment	2	3	Least important/least used			4	Most important/most used				4	Most important/most used		Least important/least used		3			2		Sometimes (40-60 %)	Sometimes (40-60 %)	Sometimes (40-60 %)	Sometimes (40-60 %)	Sometimes (40-60 %)	Sometimes (40-60 %)	Sometimes (40-60 %)	Sometimes (40-60 %)	Almost Never (20-40%)	Sometimes (40-60 %)	Almost always (60-80%)	Almost always (60-80%)	Almost Never (20-40%)	Sometimes (40-60 %)	Almost Never (20-40%)	Almost Never (20-40%)
177	If you decide to participate, please proceed further and click on Continue.	55	Male	Pakistan	MBBS	30	450	150	Government hospital	Semi-urban	Private Insurance	Public Insurance	Out of Pocket Payment	Most important/most used		3		2	4	Least important/least used					Least important/least used	4	Most important/most used		2	3				Sometimes (40-60 %)	Sometimes (40-60 %)	Almost always (60-80%)	Almost always (60-80%)	Sometimes (40-60 %)	Sometimes (40-60 %)	Sometimes (40-60 %)	Sometimes (40-60 %)	Sometimes (40-60 %)	Sometimes (40-60 %)	Almost always (60-80%)	Almost always (60-80%)	Almost Never (20-40%)	Almost Never (20-40%)	Almost Never (20-40%)	Almost Never (20-40%)
178	If you decide to participate, please proceed further and click on Continue.	50	Male	Pakistan	Diploma	28	350	100	Government hospital	Semi-Rural	NO TO: Private Insurance	NO TO: Public Insurance	Out of Pocket Payment	Most important/most used				2	Least important/least used	3	4					2	4	3	Most important/most used		Least important/least used			Sometimes (40-60 %)	Almost always (60-80%)	Almost always (60-80%)	Almost always (60-80%)	Sometimes (40-60 %)	Sometimes (40-60 %)	Sometimes (40-60 %)	Sometimes (40-60 %)	Sometimes (40-60 %)	Almost always (60-80%)	Almost always (60-80%)	Almost always (60-80%)	Never (<20%)	Almost Never (20-40%)	Almost Never (20-40%)	Almost Never (20-40%)
179	If you decide to participate, please proceed further and click on Continue.	48	Male	Algeria	Diploma	25	400	100	Government hospital	Rural	NO TO: Private Insurance	NO TO: Public Insurance	Out of Pocket Payment	2	Least important/least used	4			Most important/most used	3					4	Least important/least used	Most important/most used		2	3				Sometimes (40-60 %)	Almost always (60-80%)	Almost always (60-80%)	Almost always (60-80%)	Sometimes (40-60 %)	Sometimes (40-60 %)	Sometimes (40-60 %)	Sometimes (40-60 %)	Sometimes (40-60 %)	Almost always (60-80%)	Sometimes (40-60 %)	Sometimes (40-60 %)	Never (<20%)	Almost Never (20-40%)	Almost Never (20-40%)	Never (<20%)
180	If you decide to participate, please proceed further and click on Continue.	40	Female	Morocco	Diploma	15	500	120	Primary health care clinic (Outpatient)	Semi-urban	NO TO: Private Insurance	Public Insurance	Out of Pocket Payment	Most important/most used	2	4		3	Least important/least used						Least important/least used		2		4	Most important/most used	3			Sometimes (40-60 %)	Sometimes (40-60 %)	Sometimes (40-60 %)	Sometimes (40-60 %)	Almost Never (20-40%)	Sometimes (40-60 %)	Sometimes (40-60 %)	Almost Never (20-40%)	Sometimes (40-60 %)	Almost always (60-80%)	Almost always (60-80%)	Almost always (60-80%)	Almost Never (20-40%)	Almost Never (20-40%)	Almost Never (20-40%)	Almost Never (20-40%)
182	If you decide to participate, please proceed further and click on Continue.	50	Male	Pakistan	Diploma	25	450	175	Government hospital	Semi-Rural	NO TO: Private Insurance	NO TO: Public Insurance	Out of Pocket Payment	Most important/most used			2	3	4	Least important/least used					2	3			Most important/most used	Least important/least used	4			Sometimes (40-60 %)	Sometimes (40-60 %)	Sometimes (40-60 %)	Sometimes (40-60 %)	Sometimes (40-60 %)	Sometimes (40-60 %)	Sometimes (40-60 %)	Sometimes (40-60 %)	Sometimes (40-60 %)	Almost always (60-80%)	Almost always (60-80%)	Almost always (60-80%)	Almost Never (20-40%)	Sometimes (40-60 %)	Almost Never (20-40%)	Almost Never (20-40%)
183	If you decide to participate, please proceed further and click on Continue.	45	Male	Pakistan	MBBS	20	350	150	Primary health care clinic (Outpatient)	Semi-Rural	NO TO: Private Insurance	NO TO: Public Insurance	Out of Pocket Payment	3	Least important/least used	2			Most important/most used	4					3		2		Most important/most used	4	Least important/least used			Sometimes (40-60 %)	Almost always (60-80%)	Sometimes (40-60 %)	Almost always (60-80%)	Almost Never (20-40%)	Sometimes (40-60 %)	Sometimes (40-60 %)	Sometimes (40-60 %)	Almost Never (20-40%)	Sometimes (40-60 %)	Almost always (60-80%)	Almost always (60-80%)	Never (<20%)	Never (<20%)	Never (<20%)	Never (<20%)
184	If you decide to participate, please proceed further and click on Continue.	54	Female	Algeria	MBBS	30	425	200	Private Hospital	Urban	Private Insurance	Public Insurance	Out of Pocket Payment	2	3	Least important/least used			4	Most important/most used							Most important/most used	Least important/least used	3	4	2			Almost Never (20-40%)	Sometimes (40-60 %)	Almost always (60-80%)	Almost always (60-80%)	Almost Never (20-40%)	Sometimes (40-60 %)	Almost Never (20-40%)	Sometimes (40-60 %)	Almost Never (20-40%)	Sometimes (40-60 %)	Sometimes (40-60 %)	Sometimes (40-60 %)	Never (<20%)	Almost Never (20-40%)	Almost Never (20-40%)	Never (<20%)
186	If you decide to participate, please proceed further and click on Continue.	52	Male	Morocco	Diploma	35	400	150	Government hospital	Semi-Rural	NO TO: Private Insurance	NO TO: Public Insurance	Out of Pocket Payment	Most important/most used	3	Least important/least used			2	4						Most important/most used	2		4	3	Least important/least used			Almost always (60-80%)	Almost always (60-80%)	Always (> 80%)	Always (> 80%)	Sometimes (40-60 %)	Sometimes (40-60 %)	Sometimes (40-60 %)	Sometimes (40-60 %)	Sometimes (40-60 %)	Sometimes (40-60 %)	Sometimes (40-60 %)	Sometimes (40-60 %)	Sometimes (40-60 %)	Almost Never (20-40%)	Sometimes (40-60 %)	Sometimes (40-60 %)
187	If you decide to participate, please proceed further and click on Continue.	45	Male	Algeria	MBBS	20	400	200	Primary health care clinic (Outpatient)	Urban	NO TO: Private Insurance	NO TO: Public Insurance	Out of Pocket Payment	3	2	Least important/least used			4	Most important/most used					Most important/most used	3	Least important/least used		2	4				Sometimes (40-60 %)	Sometimes (40-60 %)	Almost always (60-80%)	Almost always (60-80%)	Almost Never (20-40%)	Sometimes (40-60 %)	Sometimes (40-60 %)	Sometimes (40-60 %)	Sometimes (40-60 %)	Sometimes (40-60 %)	Sometimes (40-60 %)	Sometimes (40-60 %)	Almost Never (20-40%)	Sometimes (40-60 %)	Sometimes (40-60 %)	Almost Never (20-40%)
204	If you decide to participate, please proceed further and click on Continue.	40	Male	UAE	Diploma	14	450	200	Private Hospital	Semi-urban	Private Insurance	NO TO: Public Insurance	Out of Pocket Payment	Most important/most used	Least important/least used	4			2	3					2	3			4	Most important/most used		Least important/least used		Never (<20%)	Almost Never (20-40%)	Sometimes (40-60 %)	Sometimes (40-60 %)	Never (<20%)	Never (<20%)	Almost Never (20-40%)	Almost Never (20-40%)	Never (<20%)	Never (<20%)	Sometimes (40-60 %)	Sometimes (40-60 %)	Never (<20%)	Never (<20%)	Never (<20%)	Never (<20%)
205	If you decide to participate, please proceed further and click on Continue.	55	Male	Morocco	Diploma	30	400	200	Private Hospital	Urban	Private Insurance	Public Insurance	Out of Pocket Payment	Most important/most used	4	Least important/least used			3	2						2	Most important/most used			Least important/least used	3	4		Sometimes (40-60 %)	Almost always (60-80%)	Almost always (60-80%)	Almost Never (20-40%)	Sometimes (40-60 %)	Almost Never (20-40%)	Almost Never (20-40%)	Sometimes (40-60 %)	Sometimes (40-60 %)	Sometimes (40-60 %)	Almost always (60-80%)	Almost always (60-80%)	Never (<20%)	Almost Never (20-40%)	Almost Never (20-40%)	Never (<20%)
207	If you decide to participate, please proceed further and click on Continue.	54	Female	UAE	MBBS	32	400	150	Government hospital	Urban	NO TO: Private Insurance	NO TO: Public Insurance	Out of Pocket Payment	3	2	4				Least important/least used	Most important/most used				3	Least important/least used	2		Most important/most used	4				Sometimes (40-60 %)	Almost always (60-80%)	Almost always (60-80%)	Always (> 80%)	Sometimes (40-60 %)	Almost Never (20-40%)	Never (<20%)	Sometimes (40-60 %)	Sometimes (40-60 %)	Almost always (60-80%)	Almost always (60-80%)	Sometimes (40-60 %)	Never (<20%)	Almost Never (20-40%)	Never (<20%)	Never (<20%)
270	If you decide to participate, please proceed further and click on Continue.	48	Male	Pakistan	MBBS	12	550	120	Primary health care clinic (Outpatient)	Urban	NO TO: Private Insurance	Public Insurance	Out of Pocket Payment	Most important/most used		3	2		Least important/least used		4				Most important/most used		Least important/least used		3	2	4			Always (> 80%)	Always (> 80%)	Always (> 80%)	Almost always (60-80%)	Almost Never (20-40%)	Almost Never (20-40%)	Sometimes (40-60 %)	Almost Never (20-40%)	Always (> 80%)	Almost always (60-80%)	Almost always (60-80%)	Always (> 80%)	Almost Never (20-40%)	Never (<20%)	Never (<20%)	Sometimes (40-60 %)
271	If you decide to participate, please proceed further and click on Continue.	45	Male	UAE	Diploma	20	300	175	Private Hospital	Urban	Private Insurance	Public Insurance	Out of Pocket Payment	2	4	3			Most important/most used	Least important/least used							2	3	Most important/most used		Least important/least used	4		Almost always (60-80%)	Almost always (60-80%)	Almost always (60-80%)	Almost always (60-80%)	Sometimes (40-60 %)	Almost always (60-80%)	Almost always (60-80%)	Sometimes (40-60 %)	Sometimes (40-60 %)	Almost always (60-80%)	Almost always (60-80%)	Almost always (60-80%)	Sometimes (40-60 %)	Almost always (60-80%)	Sometimes (40-60 %)	Sometimes (40-60 %)
272	If you decide to participate, please proceed further and click on Continue.	40	Female	UAE	MBBS	15	350	150	Primary health care clinic (Outpatient)	Semi-urban	Private Insurance	Public Insurance	Out of Pocket Payment	3	4	2			Least important/least used	Most important/most used						2	4	Least important/least used	Most important/most used		3			Almost always (60-80%)	Almost always (60-80%)	Almost always (60-80%)	Almost always (60-80%)	Sometimes (40-60 %)	Sometimes (40-60 %)	Sometimes (40-60 %)	Sometimes (40-60 %)	Sometimes (40-60 %)	Sometimes (40-60 %)	Almost always (60-80%)	Almost always (60-80%)	Sometimes (40-60 %)	Sometimes (40-60 %)	Sometimes (40-60 %)	Sometimes (40-60 %)
273	If you decide to participate, please proceed further and click on Continue.	50	Male	UAE	MBBS	25	300	100	Government hospital	Semi-urban	Private Insurance	NO TO: Public Insurance	Out of Pocket Payment	2		Least important/least used			3	Most important/most used		4			Least important/least used		Most important/most used		2	3	4			Sometimes (40-60 %)	Sometimes (40-60 %)	Sometimes (40-60 %)	Sometimes (40-60 %)	Sometimes (40-60 %)	Sometimes (40-60 %)	Sometimes (40-60 %)	Sometimes (40-60 %)	Sometimes (40-60 %)	Sometimes (40-60 %)	Sometimes (40-60 %)	Sometimes (40-60 %)	Sometimes (40-60 %)	Sometimes (40-60 %)	Sometimes (40-60 %)	Sometimes (40-60 %)
274	If you decide to participate, please proceed further and click on Continue.	54	Female	UAE	MBBS	25	500	250	Primary health care clinic (Outpatient)	Urban	Private Insurance	NO TO: Public Insurance	Out of Pocket Payment	Most important/most used		Least important/least used			2	3		4			2		4		Most important/most used	Least important/least used	3			Almost always (60-80%)	Almost always (60-80%)	Almost always (60-80%)	Almost always (60-80%)	Almost always (60-80%)	Almost always (60-80%)	Almost always (60-80%)	Almost always (60-80%)	Sometimes (40-60 %)	Sometimes (40-60 %)	Sometimes (40-60 %)	Sometimes (40-60 %)	Sometimes (40-60 %)	Sometimes (40-60 %)	Sometimes (40-60 %)	Sometimes (40-60 %)
275	If you decide to participate, please proceed further and click on Continue.	48	Female	UAE	Diploma	20	450	200	Primary health care clinic (Outpatient)	Semi-Rural	NO TO: Private Insurance	NO TO: Public Insurance	Out of Pocket Payment	3		4		Least important/least used	Most important/most used	2							3		2	Most important/most used	Least important/least used	4		Almost always (60-80%)	Almost always (60-80%)	Almost always (60-80%)	Almost always (60-80%)	Sometimes (40-60 %)	Sometimes (40-60 %)	Almost always (60-80%)	Sometimes (40-60 %)	Sometimes (40-60 %)	Sometimes (40-60 %)	Almost always (60-80%)	Almost always (60-80%)	Almost Never (20-40%)	Sometimes (40-60 %)	Sometimes (40-60 %)	Sometimes (40-60 %)
276	If you decide to participate, please proceed further and click on Continue.	45	Male	Thailand	Diploma	18	500	200	Private Hospital	Urban	Private Insurance	NO TO: Public Insurance	Out of Pocket Payment	Most important/most used		Least important/least used		4	3	2					Most important/most used		4		2	3	Least important/least used			Almost always (60-80%)	Almost always (60-80%)	Almost always (60-80%)	Almost always (60-80%)	Almost always (60-80%)	Almost always (60-80%)	Almost always (60-80%)	Almost always (60-80%)	Sometimes (40-60 %)	Sometimes (40-60 %)	Sometimes (40-60 %)	Sometimes (40-60 %)	Almost Never (20-40%)	Almost Never (20-40%)	Almost Never (20-40%)	Almost Never (20-40%)
277	If you decide to participate, please proceed further and click on Continue.	50	Male	Egypt	Diploma	20	375	150	Government hospital	Urban	Private Insurance	Public Insurance	Out of Pocket Payment	Most important/most used		Least important/least used			4	2	3				Least important/least used		Most important/most used		4	3	2			Sometimes (40-60 %)	Sometimes (40-60 %)	Sometimes (40-60 %)	Sometimes (40-60 %)	Sometimes (40-60 %)	Sometimes (40-60 %)	Sometimes (40-60 %)	Sometimes (40-60 %)	Sometimes (40-60 %)	Almost always (60-80%)	Almost always (60-80%)	Almost always (60-80%)	Sometimes (40-60 %)	Almost always (60-80%)	Almost always (60-80%)	Sometimes (40-60 %)
278	If you decide to participate, please proceed further and click on Continue.	46	Male	Egypt	MBBS	17	350	150	Private Hospital	Semi-urban	NO TO: Private Insurance	NO TO: Public Insurance	Out of Pocket Payment	3	2			Least important/least used	4	Most important/most used					Most important/most used	2	Least important/least used		3		4			Almost always (60-80%)	Sometimes (40-60 %)	Almost always (60-80%)	Sometimes (40-60 %)	Sometimes (40-60 %)	Sometimes (40-60 %)	Almost always (60-80%)	Sometimes (40-60 %)	Sometimes (40-60 %)	Almost always (60-80%)	Almost always (60-80%)	Almost always (60-80%)	Sometimes (40-60 %)	Sometimes (40-60 %)	Sometimes (40-60 %)	Sometimes (40-60 %)
280	If you decide to participate, please proceed further and click on Continue.	40	Male	Egypt	MBBS	20	300	130	Government hospital	Semi-Rural	NO TO: Private Insurance	NO TO: Public Insurance	Out of Pocket Payment	Most important/most used		3		Least important/least used	2	4					4		3	Least important/least used	Most important/most used	2				Sometimes (40-60 %)	Almost always (60-80%)	Almost always (60-80%)	Almost always (60-80%)	Sometimes (40-60 %)	Sometimes (40-60 %)	Almost always (60-80%)	Sometimes (40-60 %)	Sometimes (40-60 %)	Sometimes (40-60 %)	Sometimes (40-60 %)	Sometimes (40-60 %)	Sometimes (40-60 %)	Sometimes (40-60 %)	Sometimes (40-60 %)	Sometimes (40-60 %)
281	If you decide to participate, please proceed further and click on Continue.	55	Male	Egypt	Diploma	25	500	200	Government hospital	Urban	Private Insurance	Public Insurance	Out of Pocket Payment	3	4	2			Most important/most used	Least important/least used					2		3		Most important/most used	4	Least important/least used			Sometimes (40-60 %)	Sometimes (40-60 %)	Sometimes (40-60 %)	Sometimes (40-60 %)	Sometimes (40-60 %)	Sometimes (40-60 %)	Sometimes (40-60 %)	Sometimes (40-60 %)	Sometimes (40-60 %)	Sometimes (40-60 %)	Sometimes (40-60 %)	Sometimes (40-60 %)	Sometimes (40-60 %)	Sometimes (40-60 %)	Sometimes (40-60 %)	Sometimes (40-60 %)
282	If you decide to participate, please proceed further and click on Continue.	50	Male	Egypt	Diploma	27	400	200	Primary health care clinic (Outpatient)	Semi-urban	NO TO: Private Insurance	NO TO: Public Insurance	Out of Pocket Payment	2	Least important/least used	4			Most important/most used			3			3	Least important/least used	Most important/most used	4	2					Sometimes (40-60 %)	Almost always (60-80%)	Sometimes (40-60 %)	Sometimes (40-60 %)	Almost always (60-80%)	Sometimes (40-60 %)	Sometimes (40-60 %)	Almost always (60-80%)	Sometimes (40-60 %)	Always (> 80%)	Always (> 80%)	Almost always (60-80%)	Sometimes (40-60 %)	Almost always (60-80%)	Sometimes (40-60 %)	Sometimes (40-60 %)
283	If you decide to participate, please proceed further and click on Continue.	53	Female	Morocco	MBBS	22	450	200	Primary health care clinic (Outpatient)	Semi-urban	Private Insurance	Public Insurance	Out of Pocket Payment	2	Least important/least used				4	Most important/most used		3			Most important/most used		2	4	3	Least important/least used				Almost always (60-80%)	Almost always (60-80%)	Sometimes (40-60 %)	Sometimes (40-60 %)	Almost always (60-80%)	Almost always (60-80%)	Sometimes (40-60 %)	Sometimes (40-60 %)	Sometimes (40-60 %)	Sometimes (40-60 %)	Almost always (60-80%)	Almost always (60-80%)	Sometimes (40-60 %)	Almost always (60-80%)	Almost always (60-80%)	Sometimes (40-60 %)
284	If you decide to participate, please proceed further and click on Continue.	48	Female	Egypt	Diploma	20	550	200	Private Hospital	Urban	Private Insurance	Public Insurance	Out of Pocket Payment	Most important/most used	Least important/least used	3		4	2						4		2	Least important/least used	Most important/most used	3				Almost always (60-80%)	Almost always (60-80%)	Almost always (60-80%)	Almost always (60-80%)	Sometimes (40-60 %)	Sometimes (40-60 %)	Sometimes (40-60 %)	Almost always (60-80%)	Sometimes (40-60 %)	Sometimes (40-60 %)	Sometimes (40-60 %)	Sometimes (40-60 %)	Sometimes (40-60 %)	Sometimes (40-60 %)	Sometimes (40-60 %)	Sometimes (40-60 %)
285	If you decide to participate, please proceed further and click on Continue.	53	Female	UAE	MBBS	25	300	100	Government hospital	Semi-urban	Private Insurance	Public Insurance	Out of Pocket Payment	Most important/most used	Least important/least used	4			2	3					Least important/least used	4	Most important/most used		2	3				Sometimes (40-60 %)	Sometimes (40-60 %)	Sometimes (40-60 %)	Sometimes (40-60 %)	Sometimes (40-60 %)	Sometimes (40-60 %)	Sometimes (40-60 %)	Sometimes (40-60 %)	Sometimes (40-60 %)	Sometimes (40-60 %)	Sometimes (40-60 %)	Sometimes (40-60 %)	Sometimes (40-60 %)	Sometimes (40-60 %)	Sometimes (40-60 %)	Sometimes (40-60 %)
80	If you decide to participate, please proceed further and click on Continue.	34	Male	India	MBBS	12	500	150	Private Outpatient facility/Consulting rooms (Outpatient Clinic)	Urban	NO TO: Private Insurance	NO TO: Public Insurance	Out of Pocket Payment	Most important/most used	3		2	Least important/least used	4						2	Most important/most used	3		Least important/least used	4				Almost always (60-80%)	Almost always (60-80%)	Always (> 80%)	Almost always (60-80%)	Almost always (60-80%)	Always (> 80%)	Almost always (60-80%)	Almost always (60-80%)	Almost always (60-80%)	Almost always (60-80%)	Sometimes (40-60 %)	Almost always (60-80%)	Almost always (60-80%)	Almost always (60-80%)	Almost always (60-80%)	Almost always (60-80%)
286	If you decide to participate, please proceed further and click on Continue.	40	Female	Vietnam	Diploma	14	450	100	Primary health care clinic (Outpatient)	Semi-urban	Private Insurance	Public Insurance	Out of Pocket Payment	2		4			Most important/most used	3		Least important/least used			2		3		Most important/most used	4		Least important/least used		Sometimes (40-60 %)	Almost always (60-80%)	Sometimes (40-60 %)	Sometimes (40-60 %)	Almost always (60-80%)	Sometimes (40-60 %)	Almost always (60-80%)	Almost always (60-80%)	Almost always (60-80%)	Sometimes (40-60 %)	Almost always (60-80%)	Almost always (60-80%)	Sometimes (40-60 %)	Sometimes (40-60 %)	Almost always (60-80%)	Sometimes (40-60 %)
287	If you decide to participate, please proceed further and click on Continue.	54	Male	Vietnam	MBBS	22	500	200	Government hospital	Urban	Private Insurance	Public Insurance	Out of Pocket Payment	2	Least important/least used	4			Most important/most used	3					3		2		4	Most important/most used	Least important/least used			Almost always (60-80%)	Almost always (60-80%)	Almost always (60-80%)	Sometimes (40-60 %)	Sometimes (40-60 %)	Sometimes (40-60 %)	Sometimes (40-60 %)	Almost always (60-80%)	Sometimes (40-60 %)	Almost always (60-80%)	Almost always (60-80%)	Almost always (60-80%)	Sometimes (40-60 %)	Sometimes (40-60 %)	Sometimes (40-60 %)	Sometimes (40-60 %)
288	If you decide to participate, please proceed further and click on Continue.	50	Male	Vietnam	MBBS	22	500	200	Private Hospital	Urban	Private Insurance	Public Insurance	Out of Pocket Payment	Most important/most used	4	3			Least important/least used	2					3		4		2	Most important/most used	Least important/least used			Almost always (60-80%)	Almost always (60-80%)	Almost always (60-80%)	Almost always (60-80%)	Almost always (60-80%)	Almost always (60-80%)	Almost always (60-80%)	Almost always (60-80%)	Almost always (60-80%)	Almost always (60-80%)	Almost always (60-80%)	Almost always (60-80%)	Sometimes (40-60 %)	Almost always (60-80%)	Almost always (60-80%)	Sometimes (40-60 %)
289	If you decide to participate, please proceed further and click on Continue.	53	Female	Pakistan	MBBS	20	500	175	Private Hospital	Urban	Private Insurance	Public Insurance	Out of Pocket Payment	Most important/most used	Least important/least used	2		3		4					4		3		Most important/most used	2		Least important/least used		Almost always (60-80%)	Almost always (60-80%)	Almost always (60-80%)	Almost always (60-80%)	Sometimes (40-60 %)	Sometimes (40-60 %)	Sometimes (40-60 %)	Almost always (60-80%)	Sometimes (40-60 %)	Almost always (60-80%)	Almost always (60-80%)	Almost always (60-80%)	Sometimes (40-60 %)	Almost always (60-80%)	Sometimes (40-60 %)	Sometimes (40-60 %)
290	If you decide to participate, please proceed further and click on Continue.	42	Male	Pakistan	Diploma	15	550	200	Government hospital	Semi-Rural	NO TO: Private Insurance	NO TO: Public Insurance	Out of Pocket Payment	2		3		Least important/least used	Most important/most used	4				Least important/least used	4	Most important/most used		3	2					Sometimes (40-60 %)	Sometimes (40-60 %)	Sometimes (40-60 %)	Sometimes (40-60 %)	Sometimes (40-60 %)	Sometimes (40-60 %)	Sometimes (40-60 %)	Sometimes (40-60 %)	Sometimes (40-60 %)	Sometimes (40-60 %)	Sometimes (40-60 %)	Sometimes (40-60 %)	Sometimes (40-60 %)	Sometimes (40-60 %)	Sometimes (40-60 %)	Sometimes (40-60 %)
291	If you decide to participate, please proceed further and click on Continue.	49	Male	Pakistan	MBBS	20	400	150	Government hospital	Semi-urban	Private Insurance	NO TO: Public Insurance	Out of Pocket Payment	2	Least important/least used	3			Most important/most used	4					Least important/least used	4	Most important/most used		2	3				Almost always (60-80%)	Almost always (60-80%)	Almost always (60-80%)	Almost always (60-80%)	Sometimes (40-60 %)	Almost always (60-80%)	Almost always (60-80%)	Sometimes (40-60 %)	Almost always (60-80%)	Almost always (60-80%)	Almost always (60-80%)	Almost always (60-80%)	Almost always (60-80%)	Almost always (60-80%)	Almost always (60-80%)	Almost always (60-80%)
766	If you decide to participate, please proceed further and click on Continue.	42	Female	India	MBBS	8	250	150	Primary health care clinic (Outpatient)	Urban	NO TO: Private Insurance	NO TO: Public Insurance	Out of Pocket Payment	Most important/most used		Least important/least used		4	2	3					Most important/most used	2		4	3		Least important/least used			Almost Never (20-40%)	Sometimes (40-60 %)	Always (> 80%)	Always (> 80%)	Almost Never (20-40%)	Never (<20%)	Almost Never (20-40%)	Sometimes (40-60 %)	Sometimes (40-60 %)	Always (> 80%)	Always (> 80%)	Always (> 80%)	Almost Never (20-40%)	Sometimes (40-60 %)	Always (> 80%)	Sometimes (40-60 %)
767	If you decide to participate, please proceed further and click on Continue.	50	Male	India	MBBS	12	350	125	Government hospital	Urban	NO TO: Private Insurance	NO TO: Public Insurance	Out of Pocket Payment	Most important/most used			4	3	Least important/least used	2					Most important/most used	3			2	4	Least important/least used			Almost Never (20-40%)	Sometimes (40-60 %)	Always (> 80%)	Always (> 80%)	Sometimes (40-60 %)	Almost Never (20-40%)	Never (<20%)	Almost always (60-80%)	Sometimes (40-60 %)	Always (> 80%)	Always (> 80%)	Always (> 80%)	Sometimes (40-60 %)	Sometimes (40-60 %)	Always (> 80%)	Almost always (60-80%)
769	If you decide to participate, please proceed further and click on Continue.	52	Male	India	MBBS	12	300	80	Government hospital	Urban	NO TO: Private Insurance	NO TO: Public Insurance	Out of Pocket Payment	Most important/most used		3			4	2	Least important/least used				Most important/most used	Least important/least used			2	3	4			Sometimes (40-60 %)	Always (> 80%)	Always (> 80%)	Always (> 80%)	Sometimes (40-60 %)	Almost Never (20-40%)	Never (<20%)	Sometimes (40-60 %)	Sometimes (40-60 %)	Always (> 80%)	Always (> 80%)	Always (> 80%)	Sometimes (40-60 %)	Almost always (60-80%)	Almost always (60-80%)	Almost always (60-80%)
799	If you decide to participate, please proceed further and click on Continue.	45	Male	Algeria	MBBS	18	450	175	Private Hospital	Semi-urban	Private Insurance	NO TO: Public Insurance	Out of Pocket Payment	Most important/most used	2	3				4		Least important/least used			4	Least important/least used	2		Most important/most used	3				Sometimes (40-60 %)	Almost always (60-80%)	Almost always (60-80%)	Sometimes (40-60 %)	Sometimes (40-60 %)	Almost always (60-80%)	Almost always (60-80%)	Sometimes (40-60 %)	Sometimes (40-60 %)	Sometimes (40-60 %)	Almost always (60-80%)	Almost always (60-80%)	Sometimes (40-60 %)	Sometimes (40-60 %)	Sometimes (40-60 %)	Sometimes (40-60 %)
800	If you decide to participate, please proceed further and click on Continue.	52	Female	Thailand	MBBS	25	400	175	Government hospital	Semi-Rural	Private Insurance	Public Insurance	Out of Pocket Payment	3	4	2		Least important/least used	Most important/most used						3	Least important/least used	Most important/most used		4	2				Almost always (60-80%)	Almost always (60-80%)	Almost always (60-80%)	Almost always (60-80%)	Sometimes (40-60 %)	Sometimes (40-60 %)	Sometimes (40-60 %)	Sometimes (40-60 %)	Almost always (60-80%)	Almost always (60-80%)	Almost always (60-80%)	Almost always (60-80%)	Almost always (60-80%)	Sometimes (40-60 %)	Sometimes (40-60 %)	Sometimes (40-60 %)
802	If you decide to participate, please proceed further and click on Continue.	45	Male	Algeria	MBBS	19	500	200	Private Hospital	Urban	Private Insurance	Public Insurance	Out of Pocket Payment	Most important/most used	Least important/least used	3			2	4					4	3	2	Least important/least used	Most important/most used					Almost always (60-80%)	Always (> 80%)	Always (> 80%)	Almost always (60-80%)	Almost always (60-80%)	Sometimes (40-60 %)	Sometimes (40-60 %)	Sometimes (40-60 %)	Sometimes (40-60 %)	Sometimes (40-60 %)	Sometimes (40-60 %)	Sometimes (40-60 %)	Sometimes (40-60 %)	Sometimes (40-60 %)	Sometimes (40-60 %)	Sometimes (40-60 %)
803	If you decide to participate, please proceed further and click on Continue.	42	Female	Thailand	Diploma	15	500	125	Primary health care clinic (Outpatient)	Urban	Private Insurance	Public Insurance	Out of Pocket Payment	2		4			3	Most important/most used		Least important/least used			Most important/most used	2	Least important/least used		4	3				Sometimes (40-60 %)	Almost always (60-80%)	Almost always (60-80%)	Almost always (60-80%)	Sometimes (40-60 %)	Almost always (60-80%)	Almost always (60-80%)	Sometimes (40-60 %)	Sometimes (40-60 %)	Almost always (60-80%)	Almost always (60-80%)	Almost always (60-80%)	Sometimes (40-60 %)	Sometimes (40-60 %)	Sometimes (40-60 %)	Sometimes (40-60 %)
804	If you decide to participate, please proceed further and click on Continue.	49	Female	Thailand	MBBS	20	450	150	Government hospital	Semi-Rural	NO TO: Private Insurance	NO TO: Public Insurance	Out of Pocket Payment	Most important/most used	Least important/least used	4			2	3					3		4		2	Most important/most used	Least important/least used			Almost always (60-80%)	Almost always (60-80%)	Almost always (60-80%)	Almost always (60-80%)	Sometimes (40-60 %)	Sometimes (40-60 %)	Sometimes (40-60 %)	Sometimes (40-60 %)	Sometimes (40-60 %)	Sometimes (40-60 %)	Sometimes (40-60 %)	Sometimes (40-60 %)	Almost Never (20-40%)	Sometimes (40-60 %)	Almost Never (20-40%)	Almost Never (20-40%)
805	If you decide to participate, please proceed further and click on Continue.	48	Male	India	MBBS	15	400	120	Primary health care clinic (Outpatient)	Urban	Private Insurance	Public Insurance	Out of Pocket Payment	Most important/most used		2	3			Least important/least used	4				Most important/most used		3	4	Least important/least used	2				Always (> 80%)	Almost always (60-80%)	Always (> 80%)	Sometimes (40-60 %)	Almost always (60-80%)	Almost Never (20-40%)	Almost Never (20-40%)	Sometimes (40-60 %)	Almost always (60-80%)	Always (> 80%)	Always (> 80%)	Almost always (60-80%)	Sometimes (40-60 %)	Almost Never (20-40%)	Sometimes (40-60 %)	Sometimes (40-60 %)
808	If you decide to participate, please proceed further and click on Continue.	50	Male	Algeria	MBBS	23	500	175	Private Hospital	Urban	Private Insurance	Public Insurance	Out of Pocket Payment	3	Least important/least used	4			2	Most important/most used					4	Least important/least used	2		Most important/most used	3				Sometimes (40-60 %)	Sometimes (40-60 %)	Sometimes (40-60 %)	Sometimes (40-60 %)	Sometimes (40-60 %)	Sometimes (40-60 %)	Sometimes (40-60 %)	Sometimes (40-60 %)	Sometimes (40-60 %)	Sometimes (40-60 %)	Sometimes (40-60 %)	Sometimes (40-60 %)	Sometimes (40-60 %)	Sometimes (40-60 %)	Sometimes (40-60 %)	Sometimes (40-60 %)
809	If you decide to participate, please proceed further and click on Continue.	35	Male	Thailand	MBBS	6	380	80	Private Hospital	Urban	Private Insurance	NO TO: Public Insurance	NO TO: Out of Pocket Payment		4		Most important/most used	3		2		Least important/least used				Most important/most used		4	3	Least important/least used	2			Sometimes (40-60 %)	Almost Never (20-40%)	Sometimes (40-60 %)	Never (<20%)	Always (> 80%)	Almost Never (20-40%)	Always (> 80%)	Always (> 80%)	Almost Never (20-40%)	Sometimes (40-60 %)	Almost always (60-80%)	Sometimes (40-60 %)	Always (> 80%)	Never (<20%)	Always (> 80%)	Always (> 80%)
811	If you decide to participate, please proceed further and click on Continue.	40	Male	Algeria	Diploma	12	400	150	Primary health care clinic (Outpatient)	Semi-urban	Private Insurance	NO TO: Public Insurance	Out of Pocket Payment	Most important/most used	2	3			4	Least important/least used					Least important/least used		3	4	Most important/most used		2			Sometimes (40-60 %)	Almost always (60-80%)	Almost always (60-80%)	Almost always (60-80%)	Sometimes (40-60 %)	Sometimes (40-60 %)	Almost always (60-80%)	Almost always (60-80%)	Sometimes (40-60 %)	Almost always (60-80%)	Almost always (60-80%)	Almost always (60-80%)	Sometimes (40-60 %)	Almost always (60-80%)	Almost always (60-80%)	Sometimes (40-60 %)
813	If you decide to participate, please proceed further and click on Continue.	54	Male	Thailand	MBBS	27	475	125	Government hospital	Urban	Private Insurance	Public Insurance	Out of Pocket Payment	2	Least important/least used	4			3	Most important/most used					2		3	Least important/least used	4	Most important/most used				Sometimes (40-60 %)	Almost always (60-80%)	Almost always (60-80%)	Almost always (60-80%)	Sometimes (40-60 %)	Sometimes (40-60 %)	Sometimes (40-60 %)	Sometimes (40-60 %)	Sometimes (40-60 %)	Sometimes (40-60 %)	Sometimes (40-60 %)	Sometimes (40-60 %)	Almost Never (20-40%)	Sometimes (40-60 %)	Sometimes (40-60 %)	Almost Never (20-40%)
814	If you decide to participate, please proceed further and click on Continue.	42	Male	Thailand	Diploma	12	450	100	Private Hospital	Semi-Rural	Private Insurance	NO TO: Public Insurance	Out of Pocket Payment	3	4	2			Most important/most used	Least important/least used					3	2	Least important/least used		Most important/most used	4				Sometimes (40-60 %)	Sometimes (40-60 %)	Sometimes (40-60 %)	Sometimes (40-60 %)	Sometimes (40-60 %)	Sometimes (40-60 %)	Sometimes (40-60 %)	Sometimes (40-60 %)	Sometimes (40-60 %)	Sometimes (40-60 %)	Sometimes (40-60 %)	Sometimes (40-60 %)	Sometimes (40-60 %)	Sometimes (40-60 %)	Sometimes (40-60 %)	Sometimes (40-60 %)
815	If you decide to participate, please proceed further and click on Continue.	50	Male	Algeria	MBBS	23	500	200	Private Outpatient facility/Consulting rooms (Outpatient Clinic)	Semi-urban	Private Insurance	Public Insurance	Out of Pocket Payment	Most important/most used	Least important/least used	4			3	2					3	Most important/most used	Least important/least used		2	4				Almost always (60-80%)	Almost always (60-80%)	Almost always (60-80%)	Almost always (60-80%)	Almost always (60-80%)	Almost always (60-80%)	Almost always (60-80%)	Almost always (60-80%)	Sometimes (40-60 %)	Sometimes (40-60 %)	Sometimes (40-60 %)	Sometimes (40-60 %)	Sometimes (40-60 %)	Sometimes (40-60 %)	Sometimes (40-60 %)	Sometimes (40-60 %)
816	If you decide to participate, please proceed further and click on Continue.	48	Female	Thailand	MBBS	22	500	250	Government hospital	Rural	NO TO: Private Insurance	NO TO: Public Insurance	Out of Pocket Payment	Most important/most used		3			2	4	Least important/least used				4	Least important/least used	3		2	Most important/most used				Almost always (60-80%)	Almost always (60-80%)	Almost always (60-80%)	Almost always (60-80%)	Almost always (60-80%)	Almost always (60-80%)	Sometimes (40-60 %)	Sometimes (40-60 %)	Sometimes (40-60 %)	Almost always (60-80%)	Almost always (60-80%)	Sometimes (40-60 %)	Almost always (60-80%)	Almost always (60-80%)	Sometimes (40-60 %)	Sometimes (40-60 %)
817	If you decide to participate, please proceed further and click on Continue.	40	Male	Pakistan	MBBS	10	500	125	Private Hospital	Urban	Private Insurance	Public Insurance	Out of Pocket Payment	Most important/most used		4	2		Least important/least used		3							Least important/least used	Most important/most used	3	2	4		Almost always (60-80%)	Almost always (60-80%)	Sometimes (40-60 %)	Almost always (60-80%)	Almost Never (20-40%)	Almost Never (20-40%)	Sometimes (40-60 %)	Almost Never (20-40%)	Almost always (60-80%)	Almost always (60-80%)	Almost always (60-80%)	Almost always (60-80%)	Never (<20%)	Almost Never (20-40%)	Almost always (60-80%)	Never (<20%)
822	If you decide to participate, please proceed further and click on Continue.	45	Male	Pakistan	MBBS	10	350	100	Private Hospital	Urban	Private Insurance	Public Insurance	Out of Pocket Payment	Most important/most used	2	3	4	Least important/least used							2	4	3	Least important/least used	Most important/most used					Almost Never (20-40%)	Sometimes (40-60 %)	Sometimes (40-60 %)	Never (<20%)	Always (> 80%)	Sometimes (40-60 %)	Almost Never (20-40%)	Almost always (60-80%)	Almost Never (20-40%)	Sometimes (40-60 %)	Sometimes (40-60 %)	Never (<20%)	Always (> 80%)	Sometimes (40-60 %)	Almost Never (20-40%)	Always (> 80%)
823	If you decide to participate, please proceed further and click on Continue.	48	Female	Thailand	Diploma	20	500	200	Government OPD (Outpatient Clinic)	Urban	Private Insurance	Public Insurance	Out of Pocket Payment	Most important/most used		Least important/least used			4	2		3			2	Least important/least used	Most important/most used		3	4				Sometimes (40-60 %)	Almost always (60-80%)	Always (> 80%)	Almost always (60-80%)	Almost Never (20-40%)	Almost Never (20-40%)	Sometimes (40-60 %)	Sometimes (40-60 %)	Sometimes (40-60 %)	Sometimes (40-60 %)	Almost always (60-80%)	Almost always (60-80%)	Almost Never (20-40%)	Almost Never (20-40%)	Almost Never (20-40%)	Almost Never (20-40%)
824	If you decide to participate, please proceed further and click on Continue.	38	Female	Algeria	Diploma	12	400	200	Private Outpatient facility/Consulting rooms (Outpatient Clinic)	Semi-urban	Private Insurance	NO TO: Public Insurance	Out of Pocket Payment	Most important/most used		4			2	3		Least important/least used			Least important/least used	4	3		2	Most important/most used				Sometimes (40-60 %)	Sometimes (40-60 %)	Sometimes (40-60 %)	Sometimes (40-60 %)	Sometimes (40-60 %)	Sometimes (40-60 %)	Sometimes (40-60 %)	Sometimes (40-60 %)	Sometimes (40-60 %)	Sometimes (40-60 %)	Almost always (60-80%)	Almost always (60-80%)	Almost Never (20-40%)	Sometimes (40-60 %)	Sometimes (40-60 %)	Almost Never (20-40%)
827	If you decide to participate, please proceed further and click on Continue.	36	Male	Thailand	MBBS	5	300	120	Government hospital	Semi-urban	NO TO: Private Insurance	Public Insurance	NO TO: Out of Pocket Payment	2	Most important/most used			3		4	Least important/least used				3	4	Least important/least used			2		Most important/most used		Sometimes (40-60 %)	Almost always (60-80%)	Almost Never (20-40%)	Sometimes (40-60 %)	Almost always (60-80%)	Always (> 80%)	Sometimes (40-60 %)	Almost Never (20-40%)	Sometimes (40-60 %)	Almost always (60-80%)	Always (> 80%)	Sometimes (40-60 %)	Almost Never (20-40%)	Sometimes (40-60 %)	Almost always (60-80%)	Almost Never (20-40%)
828	If you decide to participate, please proceed further and click on Continue.	37	Male	Algeria	MBBS	7	350	120	Private Hospital	Semi-Rural	Private Insurance	NO TO: Public Insurance	NO TO: Out of Pocket Payment	Most important/most used				3	2	4	Least important/least used			3				4	Most important/most used	Least important/least used	2			Sometimes (40-60 %)	Almost always (60-80%)	Almost Never (20-40%)	Almost always (60-80%)	Always (> 80%)	Almost Never (20-40%)	Sometimes (40-60 %)	Almost always (60-80%)	Sometimes (40-60 %)	Almost Never (20-40%)	Almost always (60-80%)	Sometimes (40-60 %)	Almost Never (20-40%)	Almost always (60-80%)	Almost Never (20-40%)	Sometimes (40-60 %)
829	If you decide to participate, please proceed further and click on Continue.	38	Male	Thailand	MBBS	8	400	75	Government hospital	Urban	NO TO: Private Insurance	Public Insurance	NO TO: Out of Pocket Payment				3	Most important/most used	2	4	Least important/least used				Most important/most used		2	4	3			Least important/least used		Almost Never (20-40%)	Sometimes (40-60 %)	Almost always (60-80%)	Sometimes (40-60 %)	Almost Never (20-40%)	Sometimes (40-60 %)	Almost always (60-80%)	Always (> 80%)	Almost always (60-80%)	Sometimes (40-60 %)	Almost Never (20-40%)	Sometimes (40-60 %)	Almost always (60-80%)	Almost Never (20-40%)	Almost always (60-80%)	Sometimes (40-60 %)
831	If you decide to participate, please proceed further and click on Continue.	55	Male	Algeria	MBBS	28	450	125	Private Hospital	Urban	Private Insurance	Public Insurance	Out of Pocket Payment	2	Least important/least used	Most important/most used			3	4					Least important/least used	4	Most important/most used		2		3			Sometimes (40-60 %)	Almost always (60-80%)	Always (> 80%)	Always (> 80%)	Sometimes (40-60 %)	Sometimes (40-60 %)	Sometimes (40-60 %)	Sometimes (40-60 %)	Almost Never (20-40%)	Sometimes (40-60 %)	Almost always (60-80%)	Almost always (60-80%)	Almost Never (20-40%)	Sometimes (40-60 %)	Almost Never (20-40%)	Almost Never (20-40%)
867	If you decide to participate, please proceed further and click on Continue.	38	Male	Thailand	MBBS	11	350	100	Government hospital	Semi-urban	Private Insurance	Public Insurance	NO TO: Out of Pocket Payment	Most important/most used		3		4	2			Least important/least used			4	Most important/most used	Least important/least used		3		2			Always (> 80%)	Almost always (60-80%)	Always (> 80%)	Sometimes (40-60 %)	Almost always (60-80%)	Sometimes (40-60 %)	Almost always (60-80%)	Always (> 80%)	Sometimes (40-60 %)	Almost always (60-80%)	Sometimes (40-60 %)	Almost Never (20-40%)	Always (> 80%)	Almost always (60-80%)	Almost always (60-80%)	Sometimes (40-60 %)
869	If you decide to participate, please proceed further and click on Continue.	46	Male	Algeria	MBBS	18	500	300	Private Hospital	Urban	Private Insurance	Public Insurance	Out of Pocket Payment	Most important/most used		4			2	3		Least important/least used			4	Least important/least used	3		Most important/most used	2				Sometimes (40-60 %)	Sometimes (40-60 %)	Sometimes (40-60 %)	Sometimes (40-60 %)	Sometimes (40-60 %)	Sometimes (40-60 %)	Sometimes (40-60 %)	Sometimes (40-60 %)	Almost always (60-80%)	Almost always (60-80%)	Always (> 80%)	Always (> 80%)	Almost Never (20-40%)	Sometimes (40-60 %)	Sometimes (40-60 %)	Almost Never (20-40%)
871	If you decide to participate, please proceed further and click on Continue.	45	Female	Thailand	Diploma	15	450	200	Private Outpatient facility/Consulting rooms (Outpatient Clinic)	Semi-Rural	NO TO: Private Insurance	NO TO: Public Insurance	Out of Pocket Payment	Most important/most used	4	Least important/least used			3	2					4	Least important/least used	Most important/most used		2	3				Almost always (60-80%)	Almost always (60-80%)	Almost always (60-80%)	Almost always (60-80%)	Sometimes (40-60 %)	Sometimes (40-60 %)	Sometimes (40-60 %)	Sometimes (40-60 %)	Sometimes (40-60 %)	Almost always (60-80%)	Almost always (60-80%)	Sometimes (40-60 %)	Almost Never (20-40%)	Sometimes (40-60 %)	Sometimes (40-60 %)	Almost Never (20-40%)
877	If you decide to participate, please proceed further and click on Continue.	45	Male	Vietnam	MBBS	13	500	150	Private Hospital	Urban	Private Insurance	NO TO: Public Insurance	NO TO: Out of Pocket Payment	Most important/most used			3	2	4	Least important/least used				2		4	3	Least important/least used	Most important/most used					Almost always (60-80%)	Sometimes (40-60 %)	Almost always (60-80%)	Always (> 80%)	Always (> 80%)	Sometimes (40-60 %)	Almost always (60-80%)	Almost always (60-80%)	Almost always (60-80%)	Always (> 80%)	Sometimes (40-60 %)	Almost always (60-80%)	Almost always (60-80%)	Always (> 80%)	Always (> 80%)	Almost always (60-80%)
878	If you decide to participate, please proceed further and click on Continue.	42	Male	Algeria	MBBS	8	320	45	Private Hospital	Urban	Private Insurance	NO TO: Public Insurance	NO TO: Out of Pocket Payment	Most important/most used	4		3		2	Least important/least used				3			4	2	Most important/most used			Least important/least used		Almost always (60-80%)	Almost always (60-80%)	Always (> 80%)	Always (> 80%)	Always (> 80%)	Sometimes (40-60 %)	Almost always (60-80%)	Almost always (60-80%)	Almost always (60-80%)	Almost always (60-80%)	Almost always (60-80%)	Almost always (60-80%)	Almost always (60-80%)	Almost always (60-80%)	Always (> 80%)	Almost always (60-80%)
879	If you decide to participate, please proceed further and click on Continue.	30	Male	Vietnam	MBBS	6	500	150	Private Hospital	Semi-urban	Private Insurance	NO TO: Public Insurance	NO TO: Out of Pocket Payment		Most important/most used			4	Least important/least used	2		3		Most important/most used	3	4		2		Least important/least used				Almost always (60-80%)	Always (> 80%)	Sometimes (40-60 %)	Sometimes (40-60 %)	Almost always (60-80%)	Always (> 80%)	Sometimes (40-60 %)	Sometimes (40-60 %)	Almost always (60-80%)	Always (> 80%)	Sometimes (40-60 %)	Sometimes (40-60 %)	Almost always (60-80%)	Almost always (60-80%)	Almost always (60-80%)	Sometimes (40-60 %)
880	If you decide to participate, please proceed further and click on Continue.	40	Male	Vietnam	MBBS	12	450	125	Private Hospital	Urban	Private Insurance	NO TO: Public Insurance	NO TO: Out of Pocket Payment		3	Most important/most used		2			4	Least important/least used		3			Most important/most used	2		4		Least important/least used		Almost always (60-80%)	Always (> 80%)	Sometimes (40-60 %)	Sometimes (40-60 %)	Almost always (60-80%)	Almost always (60-80%)	Always (> 80%)	Sometimes (40-60 %)	Sometimes (40-60 %)	Almost always (60-80%)	Always (> 80%)	Almost Never (20-40%)	Almost always (60-80%)	Sometimes (40-60 %)	Sometimes (40-60 %)	Almost always (60-80%)
882	If you decide to participate, please proceed further and click on Continue.	39	Male	Vietnam	MBBS	7	300	45	Private Hospital	Semi-urban	Private Insurance	Public Insurance	Out of Pocket Payment		4	Least important/least used	Most important/most used	3	2					4		3	2			Least important/least used		Most important/most used		Almost always (60-80%)	Almost always (60-80%)	Always (> 80%)	Always (> 80%)	Always (> 80%)	Sometimes (40-60 %)	Sometimes (40-60 %)	Always (> 80%)	Almost always (60-80%)	Always (> 80%)	Always (> 80%)	Always (> 80%)	Almost always (60-80%)	Sometimes (40-60 %)	Always (> 80%)	Almost always (60-80%)
883	If you decide to participate, please proceed further and click on Continue.	40	Male	Vietnam	MBBS	12	400	70	Private Hospital	Urban	Private Insurance	NO TO: Public Insurance	NO TO: Out of Pocket Payment				Most important/most used	2	3	4	Least important/least used			4	3	2					Most important/most used	Least important/least used		Almost always (60-80%)	Sometimes (40-60 %)	Sometimes (40-60 %)	Always (> 80%)	Almost always (60-80%)	Sometimes (40-60 %)	Almost always (60-80%)	Almost always (60-80%)	Almost always (60-80%)	Always (> 80%)	Sometimes (40-60 %)	Almost always (60-80%)	Always (> 80%)	Always (> 80%)	Almost Never (20-40%)	Sometimes (40-60 %)
884	If you decide to participate, please proceed further and click on Continue.	46	Male	Vietnam	MBBS	12	375	150	Private Hospital	Urban	Private Insurance	NO TO: Public Insurance	NO TO: Out of Pocket Payment		4	Most important/most used	2		3		Least important/least used				2	Least important/least used	Most important/most used		4		3			Always (> 80%)	Almost always (60-80%)	Almost always (60-80%)	Almost always (60-80%)	Never (<20%)	Sometimes (40-60 %)	Almost Never (20-40%)	Almost Never (20-40%)	Almost always (60-80%)	Almost always (60-80%)	Always (> 80%)	Sometimes (40-60 %)	Sometimes (40-60 %)	Never (<20%)	Sometimes (40-60 %)	Always (> 80%)
885	If you decide to participate, please proceed further and click on Continue.	47	Male	Vietnam	MBBS	12	300	200	Private Hospital	Urban	Private Insurance	NO TO: Public Insurance	NO TO: Out of Pocket Payment		Most important/most used	3	4	Least important/least used	2					4				Least important/least used	Most important/most used	2	3			Almost always (60-80%)	Almost always (60-80%)	Never (<20%)	Sometimes (40-60 %)	Almost Never (20-40%)	Almost Never (20-40%)	Always (> 80%)	Sometimes (40-60 %)	Always (> 80%)	Almost always (60-80%)	Almost always (60-80%)	Sometimes (40-60 %)	Sometimes (40-60 %)	Always (> 80%)	Almost Never (20-40%)	Never (<20%)
886	If you decide to participate, please proceed further and click on Continue.	45	Male	Vietnam	MBBS	12	350	150	Private Hospital	Urban	Private Insurance	NO TO: Public Insurance	NO TO: Out of Pocket Payment	Most important/most used	Least important/least used		4	3			2			2			Least important/least used		4	3	Most important/most used			Sometimes (40-60 %)	Almost always (60-80%)	Sometimes (40-60 %)	Always (> 80%)	Always (> 80%)	Almost always (60-80%)	Sometimes (40-60 %)	Almost always (60-80%)	Always (> 80%)	Almost always (60-80%)	Almost always (60-80%)	Almost always (60-80%)	Almost always (60-80%)	Almost Never (20-40%)	Sometimes (40-60 %)	Never (<20%)
887	If you decide to participate, please proceed further and click on Continue.	48	Male	Vietnam	MBBS	14	400	150	Private Hospital	Urban	Private Insurance	NO TO: Public Insurance	NO TO: Out of Pocket Payment	4	Least important/least used		2	Most important/most used	3					Least important/least used	Most important/most used		2		3		4			Always (> 80%)	Almost always (60-80%)	Almost always (60-80%)	Always (> 80%)	Sometimes (40-60 %)	Sometimes (40-60 %)	Sometimes (40-60 %)	Almost Never (20-40%)	Always (> 80%)	Almost always (60-80%)	Almost always (60-80%)	Almost always (60-80%)	Sometimes (40-60 %)	Sometimes (40-60 %)	Always (> 80%)	Sometimes (40-60 %)
889	If you decide to participate, please proceed further and click on Continue.	35	Male	Vietnam	MBBS	5	350	100	Private Hospital	Urban	Private Insurance	NO TO: Public Insurance	NO TO: Out of Pocket Payment	Most important/most used	2	3			4		Least important/least used				Least important/least used	2	Most important/most used	4	3					Always (> 80%)	Sometimes (40-60 %)	Sometimes (40-60 %)	Almost always (60-80%)	Sometimes (40-60 %)	Almost always (60-80%)	Almost always (60-80%)	Always (> 80%)	Always (> 80%)	Almost always (60-80%)	Sometimes (40-60 %)	Almost always (60-80%)	Always (> 80%)	Almost always (60-80%)	Almost always (60-80%)	Always (> 80%)
891	If you decide to participate, please proceed further and click on Continue.	36	Male	Vietnam	MBBS	5	325	150	Private Hospital	Urban	Private Insurance	NO TO: Public Insurance	NO TO: Out of Pocket Payment		Most important/most used		2	Least important/least used	3		4			3		4	Least important/least used	Most important/most used		2				Always (> 80%)	Almost always (60-80%)	Sometimes (40-60 %)	Almost always (60-80%)	Sometimes (40-60 %)	Almost always (60-80%)	Always (> 80%)	Almost always (60-80%)	Almost always (60-80%)	Always (> 80%)	Sometimes (40-60 %)	Almost always (60-80%)	Sometimes (40-60 %)	Sometimes (40-60 %)	Sometimes (40-60 %)	Almost always (60-80%)
897	If you decide to participate, please proceed further and click on Continue.	37	Male	UAE	MBBS	6	400	150	Private Hospital	Urban	Private Insurance	NO TO: Public Insurance	NO TO: Out of Pocket Payment	4	Most important/most used		Least important/least used	2	3					3	4		Most important/most used	2			Least important/least used			Almost always (60-80%)	Sometimes (40-60 %)	Sometimes (40-60 %)	Almost Never (20-40%)	Almost Never (20-40%)	Sometimes (40-60 %)	Almost always (60-80%)	Almost always (60-80%)	Almost always (60-80%)	Sometimes (40-60 %)	Almost always (60-80%)	Sometimes (40-60 %)	Almost always (60-80%)	Almost Never (20-40%)	Sometimes (40-60 %)	Always (> 80%)
900	If you decide to participate, please proceed further and click on Continue.	45	Male	Algeria	MBBS	18	120	80	Primary health care clinic (Outpatient)	Urban	Private Insurance	NO TO: Public Insurance	NO TO: Out of Pocket Payment	Most important/most used	2				3	4	Least important/least used				2	Least important/least used	4	3	Most important/most used					Almost Never (20-40%)	Almost always (60-80%)	Sometimes (40-60 %)	Almost Never (20-40%)	Almost always (60-80%)	Never (<20%)	Sometimes (40-60 %)	Almost Never (20-40%)	Sometimes (40-60 %)	Almost Never (20-40%)	Sometimes (40-60 %)	Almost always (60-80%)	Almost always (60-80%)	Almost Never (20-40%)	Almost always (60-80%)	Sometimes (40-60 %)
901	If you decide to participate, please proceed further and click on Continue.	46	Male	Algeria	MBBS	18	120	50	Private Outpatient facility/Consulting rooms (Outpatient Clinic)	Semi-urban	NO TO: Private Insurance	Public Insurance	NO TO: Out of Pocket Payment	3	2		4	Most important/most used	Least important/least used							Least important/least used	2	3	4	Most important/most used				Almost Never (20-40%)	Never (<20%)	Almost always (60-80%)	Almost always (60-80%)	Sometimes (40-60 %)	Almost Never (20-40%)	Sometimes (40-60 %)	Almost Never (20-40%)	Almost Never (20-40%)	Sometimes (40-60 %)	Almost always (60-80%)	Sometimes (40-60 %)	Almost Never (20-40%)	Almost Never (20-40%)	Sometimes (40-60 %)	Almost Never (20-40%)
902	If you decide to participate, please proceed further and click on Continue.	35	Male	Thailand	MBBS	6	400	100	Private Hospital	Urban	Private Insurance	NO TO: Public Insurance	NO TO: Out of Pocket Payment	Most important/most used			2	3			4	Least important/least used		2	3	Least important/least used					4	Most important/most used		Always (> 80%)	Almost always (60-80%)	Almost always (60-80%)	Sometimes (40-60 %)	Always (> 80%)	Almost Never (20-40%)	Almost always (60-80%)	Sometimes (40-60 %)	Almost always (60-80%)	Always (> 80%)	Sometimes (40-60 %)	Sometimes (40-60 %)	Almost always (60-80%)	Sometimes (40-60 %)	Almost Never (20-40%)	Almost always (60-80%)
903	If you decide to participate, please proceed further and click on Continue.	38	Male	Algeria	MBBS	7	325	150	Private Hospital	Urban	Private Insurance	NO TO: Public Insurance	NO TO: Out of Pocket Payment		Most important/most used		2	4	3	Least important/least used				4	3				Most important/most used	2		Least important/least used		Always (> 80%)	Always (> 80%)	Almost always (60-80%)	Almost always (60-80%)	Always (> 80%)	Always (> 80%)	Almost always (60-80%)	Almost always (60-80%)	Always (> 80%)	Almost always (60-80%)	Sometimes (40-60 %)	Almost always (60-80%)	Sometimes (40-60 %)	Almost always (60-80%)	Almost always (60-80%)	Almost always (60-80%)
904	If you decide to participate, please proceed further and click on Continue.	38	Male	Thailand	MBBS	7	300	150	Private Hospital	Urban	Private Insurance	NO TO: Public Insurance	NO TO: Out of Pocket Payment	Most important/most used		2	3			4		Least important/least used			3	4	2		Most important/most used			Least important/least used		Always (> 80%)	Always (> 80%)	Almost always (60-80%)	Almost always (60-80%)	Almost always (60-80%)	Almost always (60-80%)	Always (> 80%)	Always (> 80%)	Always (> 80%)	Almost always (60-80%)	Sometimes (40-60 %)	Sometimes (40-60 %)	Almost always (60-80%)	Almost always (60-80%)	Sometimes (40-60 %)	Sometimes (40-60 %)
905	If you decide to participate, please proceed further and click on Continue.	42	Male	UAE	MBBS	7	150	200	Private Hospital	Urban	Private Insurance	Public Insurance	Out of Pocket Payment	4	Most important/most used		Least important/least used	2	3					3	2		4	Most important/most used			Least important/least used			Almost always (60-80%)	Almost always (60-80%)	Sometimes (40-60 %)	Almost always (60-80%)	Sometimes (40-60 %)	Almost always (60-80%)	Sometimes (40-60 %)	Always (> 80%)	Almost always (60-80%)	Sometimes (40-60 %)	Sometimes (40-60 %)	Almost always (60-80%)	Almost Never (20-40%)	Almost Never (20-40%)	Almost always (60-80%)	Almost always (60-80%)
906	If you decide to participate, please proceed further and click on Continue.	38	Male	Vietnam	MBBS	8	300	100	Private Hospital	Urban	Private Insurance	NO TO: Public Insurance	NO TO: Out of Pocket Payment	2	Most important/most used	3	4		Least important/least used						2		Least important/least used	3	4		Most important/most used			Almost always (60-80%)	Always (> 80%)	Always (> 80%)	Almost always (60-80%)	Almost always (60-80%)	Almost always (60-80%)	Almost always (60-80%)	Always (> 80%)	Always (> 80%)	Sometimes (40-60 %)	Almost always (60-80%)	Sometimes (40-60 %)	Always (> 80%)	Almost always (60-80%)	Always (> 80%)	Almost always (60-80%)
907	If you decide to participate, please proceed further and click on Continue.	38	Male	Algeria	MBBS	8	300	100	Private Hospital	Urban	Private Insurance	NO TO: Public Insurance	NO TO: Out of Pocket Payment	Most important/most used	2	4	3	Least important/least used						Least important/least used			3			2	Most important/most used	4		Always (> 80%)	Always (> 80%)	Almost always (60-80%)	Almost always (60-80%)	Sometimes (40-60 %)	Almost always (60-80%)	Almost always (60-80%)	Almost always (60-80%)	Always (> 80%)	Always (> 80%)	Sometimes (40-60 %)	Almost always (60-80%)	Sometimes (40-60 %)	Sometimes (40-60 %)	Almost always (60-80%)	Almost always (60-80%)
934	If you decide to participate, please proceed further and click on Continue.	44	Male	Vietnam	MBBS	22	300	120	Private Outpatient facility/Consulting rooms (Outpatient Clinic)	Urban	Private Insurance	NO TO: Public Insurance	NO TO: Out of Pocket Payment			Most important/most used	4	3	Least important/least used		2			2				3		4	Most important/most used	Least important/least used		Sometimes (40-60 %)	Always (> 80%)	Almost Never (20-40%)	Sometimes (40-60 %)	Almost always (60-80%)	Sometimes (40-60 %)	Always (> 80%)	Almost always (60-80%)	Sometimes (40-60 %)	Sometimes (40-60 %)	Always (> 80%)	Almost always (60-80%)	Almost Never (20-40%)	Sometimes (40-60 %)	Almost Never (20-40%)	Sometimes (40-60 %)
935	If you decide to participate, please proceed further and click on Continue.	45	Male	Vietnam	MBBS	23	350	100	Private Outpatient facility/Consulting rooms (Outpatient Clinic)	Urban	Private Insurance	NO TO: Public Insurance	NO TO: Out of Pocket Payment			Most important/most used	3	4	2	Least important/least used						2		Least important/least used	Most important/most used	4	3			Sometimes (40-60 %)	Almost always (60-80%)	Always (> 80%)	Sometimes (40-60 %)	Sometimes (40-60 %)	Almost Never (20-40%)	Sometimes (40-60 %)	Sometimes (40-60 %)	Almost always (60-80%)	Sometimes (40-60 %)	Sometimes (40-60 %)	Almost always (60-80%)	Almost Never (20-40%)	Almost Never (20-40%)	Sometimes (40-60 %)	Always (> 80%)
939	If you decide to participate, please proceed further and click on Continue.	47	Male	Thailand	MBBS	20	500	300	Government hospital	Semi-Rural	NO TO: Private Insurance	NO TO: Public Insurance	Out of Pocket Payment	2	Least important/least used	4			3	Most important/most used					Least important/least used	4	3		Most important/most used	2				Almost always (60-80%)	Almost always (60-80%)	Almost always (60-80%)	Almost always (60-80%)	Sometimes (40-60 %)	Almost always (60-80%)	Almost always (60-80%)	Sometimes (40-60 %)	Almost always (60-80%)	Almost always (60-80%)	Almost always (60-80%)	Almost always (60-80%)	Almost Never (20-40%)	Sometimes (40-60 %)	Sometimes (40-60 %)	Sometimes (40-60 %)
940	If you decide to participate, please proceed further and click on Continue.	52	Male	Thailand	MBBS	23	500	150	Government hospital	Urban	Private Insurance	Public Insurance	Out of Pocket Payment	Most important/most used		4			2	3		Least important/least used			Least important/least used	4	Most important/most used		3	2				Almost always (60-80%)	Almost always (60-80%)	Almost always (60-80%)	Almost always (60-80%)	Almost always (60-80%)	Almost always (60-80%)	Almost always (60-80%)	Almost always (60-80%)	Sometimes (40-60 %)	Sometimes (40-60 %)	Sometimes (40-60 %)	Sometimes (40-60 %)	Sometimes (40-60 %)	Sometimes (40-60 %)	Sometimes (40-60 %)	Sometimes (40-60 %)
943	If you decide to participate, please proceed further and click on Continue.	38	Female	Vietnam	Diploma	11	400	200	Private Outpatient facility/Consulting rooms (Outpatient Clinic)	Semi-urban	Private Insurance	NO TO: Public Insurance	Out of Pocket Payment	3		2			Most important/most used	4		Least important/least used			3		2	Least important/least used	Most important/most used	4				Almost always (60-80%)	Almost always (60-80%)	Always (> 80%)	Always (> 80%)	Sometimes (40-60 %)	Almost always (60-80%)	Almost always (60-80%)	Sometimes (40-60 %)	Almost always (60-80%)	Almost always (60-80%)	Almost always (60-80%)	Almost always (60-80%)	Sometimes (40-60 %)	Sometimes (40-60 %)	Sometimes (40-60 %)	Sometimes (40-60 %)
945	If you decide to participate, please proceed further and click on Continue.	45	Male	Thailand	Diploma	18	400	200	Primary health care clinic (Outpatient)	Semi-urban	NO TO: Private Insurance	NO TO: Public Insurance	Out of Pocket Payment	Most important/most used	2	3			4			Least important/least used			3		Most important/most used	Least important/least used	2	4				Almost always (60-80%)	Almost always (60-80%)	Almost always (60-80%)	Almost always (60-80%)	Almost always (60-80%)	Almost always (60-80%)	Almost always (60-80%)	Almost always (60-80%)	Sometimes (40-60 %)	Almost always (60-80%)	Almost always (60-80%)	Almost always (60-80%)	Almost Never (20-40%)	Sometimes (40-60 %)	Almost Never (20-40%)	Almost Never (20-40%)
947	If you decide to participate, please proceed further and click on Continue.	58	Female	Algeria	MBBS	30	450	150	Private Hospital	Urban	Private Insurance	Public Insurance	Out of Pocket Payment	Most important/most used		3			2	4		Least important/least used			4	Least important/least used	2		Most important/most used	3				Sometimes (40-60 %)	Almost always (60-80%)	Almost always (60-80%)	Sometimes (40-60 %)	Almost always (60-80%)	Sometimes (40-60 %)	Almost always (60-80%)	Almost always (60-80%)	Sometimes (40-60 %)	Sometimes (40-60 %)	Sometimes (40-60 %)	Sometimes (40-60 %)	Sometimes (40-60 %)	Sometimes (40-60 %)	Sometimes (40-60 %)	Sometimes (40-60 %)
948	If you decide to participate, please proceed further and click on Continue.	40	Male	Vietnam	Diploma	12	450	200	Private Outpatient facility/Consulting rooms (Outpatient Clinic)	Semi-urban	Private Insurance	NO TO: Public Insurance	Out of Pocket Payment	2	4	Most important/most used			Least important/least used	3							2	4	Least important/least used	3	Most important/most used			Sometimes (40-60 %)	Sometimes (40-60 %)	Sometimes (40-60 %)	Sometimes (40-60 %)	Sometimes (40-60 %)	Sometimes (40-60 %)	Sometimes (40-60 %)	Sometimes (40-60 %)	Sometimes (40-60 %)	Sometimes (40-60 %)	Sometimes (40-60 %)	Sometimes (40-60 %)	Sometimes (40-60 %)	Sometimes (40-60 %)	Sometimes (40-60 %)	Sometimes (40-60 %)
950	If you decide to participate, please proceed further and click on Continue.	54	Female	Algeria	MBBS	28	400	125	Government hospital	Urban	Private Insurance	Public Insurance	Out of Pocket Payment	2		3			Least important/least used	Most important/most used		4			4	3	Most important/most used			2		Least important/least used		Sometimes (40-60 %)	Almost always (60-80%)	Almost always (60-80%)	Almost always (60-80%)	Almost always (60-80%)	Sometimes (40-60 %)	Almost always (60-80%)	Sometimes (40-60 %)	Sometimes (40-60 %)	Sometimes (40-60 %)	Almost always (60-80%)	Almost always (60-80%)	Sometimes (40-60 %)	Almost always (60-80%)	Almost always (60-80%)	Sometimes (40-60 %)
951	If you decide to participate, please proceed further and click on Continue.	48	Female	Thailand	MBBS	20	500	300	Private Hospital	Semi-urban	Private Insurance	NO TO: Public Insurance	Out of Pocket Payment	2		Most important/most used			3	4		Least important/least used			4		Most important/most used	Least important/least used	3	2				Almost always (60-80%)	Almost always (60-80%)	Almost always (60-80%)	Almost always (60-80%)	Almost always (60-80%)	Almost always (60-80%)	Almost always (60-80%)	Almost always (60-80%)	Sometimes (40-60 %)	Almost always (60-80%)	Almost always (60-80%)	Almost always (60-80%)	Sometimes (40-60 %)	Sometimes (40-60 %)	Sometimes (40-60 %)	Sometimes (40-60 %)
952	If you decide to participate, please proceed further and click on Continue.	43	Female	Vietnam	Diploma	15	400	200	Government hospital	Urban	NO TO: Private Insurance	NO TO: Public Insurance	Out of Pocket Payment	2					Most important/most used	4	Least important/least used	3			2	Least important/least used	4		3	Most important/most used				Sometimes (40-60 %)	Sometimes (40-60 %)	Sometimes (40-60 %)	Sometimes (40-60 %)	Sometimes (40-60 %)	Sometimes (40-60 %)	Sometimes (40-60 %)	Sometimes (40-60 %)	Almost always (60-80%)	Almost always (60-80%)	Almost always (60-80%)	Almost always (60-80%)	Sometimes (40-60 %)	Sometimes (40-60 %)	Sometimes (40-60 %)	Sometimes (40-60 %)
953	If you decide to participate, please proceed further and click on Continue.	39	Female	Algeria	Diploma	12	550	250	Government hospital	Semi-Rural	NO TO: Private Insurance	NO TO: Public Insurance	Out of Pocket Payment	Most important/most used		Least important/least used			4	3		2			4	Least important/least used	2		3	Most important/most used				Sometimes (40-60 %)	Sometimes (40-60 %)	Sometimes (40-60 %)	Sometimes (40-60 %)	Sometimes (40-60 %)	Sometimes (40-60 %)	Sometimes (40-60 %)	Sometimes (40-60 %)	Sometimes (40-60 %)	Sometimes (40-60 %)	Sometimes (40-60 %)	Sometimes (40-60 %)	Sometimes (40-60 %)	Sometimes (40-60 %)	Sometimes (40-60 %)	Sometimes (40-60 %)
956	If you decide to participate, please proceed further and click on Continue.	40	Male	Thailand	Diploma	13	550	300	Private Outpatient facility/Consulting rooms (Outpatient Clinic)	Semi-urban	Private Insurance	NO TO: Public Insurance	Out of Pocket Payment	Most important/most used		Least important/least used			3	2		4			Most important/most used	3	2		4	Least important/least used				Sometimes (40-60 %)	Almost always (60-80%)	Almost always (60-80%)	Almost always (60-80%)	Sometimes (40-60 %)	Sometimes (40-60 %)	Sometimes (40-60 %)	Sometimes (40-60 %)	Sometimes (40-60 %)	Almost always (60-80%)	Almost always (60-80%)	Almost always (60-80%)	Almost Never (20-40%)	Sometimes (40-60 %)	Sometimes (40-60 %)	Almost Never (20-40%)
960	If you decide to participate, please proceed further and click on Continue.	50	Male	Thailand	MBBS	22	500	200	Private Hospital	Urban	Private Insurance	Public Insurance	Out of Pocket Payment	Most important/most used		Least important/least used			2	3		4				4	2		Most important/most used	3		Least important/least used		Sometimes (40-60 %)	Sometimes (40-60 %)	Sometimes (40-60 %)	Sometimes (40-60 %)	Sometimes (40-60 %)	Sometimes (40-60 %)	Sometimes (40-60 %)	Sometimes (40-60 %)	Sometimes (40-60 %)	Almost always (60-80%)	Almost always (60-80%)	Almost always (60-80%)	Almost Never (20-40%)	Sometimes (40-60 %)	Almost Never (20-40%)	Almost Never (20-40%)
961	If you decide to participate, please proceed further and click on Continue.	55	Male	Vietnam	MBBS	30	450	150	Government hospital	Semi-urban	Private Insurance	NO TO: Public Insurance	Out of Pocket Payment	Least important/least used					Most important/most used	2	3	4		Least important/least used	2	4	Most important/most used		3					Sometimes (40-60 %)	Sometimes (40-60 %)	Almost always (60-80%)	Almost always (60-80%)	Sometimes (40-60 %)	Almost always (60-80%)	Almost always (60-80%)	Sometimes (40-60 %)	Sometimes (40-60 %)	Sometimes (40-60 %)	Sometimes (40-60 %)	Sometimes (40-60 %)	Sometimes (40-60 %)	Sometimes (40-60 %)	Sometimes (40-60 %)	Sometimes (40-60 %)
962	If you decide to participate, please proceed further and click on Continue.	40	Female	Algeria	Diploma	13	400	200	Primary health care clinic (Outpatient)	Semi-Rural	NO TO: Private Insurance	NO TO: Public Insurance	Out of Pocket Payment	Most important/most used	3				4	2		Least important/least used			Least important/least used	Most important/most used	2		4	3				Sometimes (40-60 %)	Almost always (60-80%)	Almost always (60-80%)	Almost always (60-80%)	Sometimes (40-60 %)	Almost always (60-80%)	Sometimes (40-60 %)	Almost always (60-80%)	Sometimes (40-60 %)	Sometimes (40-60 %)	Almost always (60-80%)	Almost always (60-80%)	Almost Never (20-40%)	Sometimes (40-60 %)	Sometimes (40-60 %)	Sometimes (40-60 %)
967	If you decide to participate, please proceed further and click on Continue.	45	Male	Vietnam	MBBS	10	350	45	Private Hospital	Urban	Private Insurance	NO TO: Public Insurance	NO TO: Out of Pocket Payment	Most important/most used	2	3	4	Least important/least used							2	Least important/least used	4		Most important/most used	3				Sometimes (40-60 %)	Always (> 80%)	Almost always (60-80%)	Never (<20%)	Always (> 80%)	Almost always (60-80%)	Never (<20%)	Sometimes (40-60 %)	Never (<20%)	Sometimes (40-60 %)	Sometimes (40-60 %)	Never (<20%)	Always (> 80%)	Almost always (60-80%)	Never (<20%)	Almost always (60-80%)
970	If you decide to participate, please proceed further and click on Continue.	36	Male	Thailand	MBBS	6	300	50	Government hospital	Urban	Private Insurance	NO TO: Public Insurance	NO TO: Out of Pocket Payment		2	4	Most important/most used	3	Least important/least used						3		4	Most important/most used	2	Least important/least used				Almost always (60-80%)	Sometimes (40-60 %)	Always (> 80%)	Sometimes (40-60 %)	Almost Never (20-40%)	Almost always (60-80%)	Almost Never (20-40%)	Sometimes (40-60 %)	Sometimes (40-60 %)	Almost always (60-80%)	Sometimes (40-60 %)	Almost Never (20-40%)	Almost always (60-80%)	Sometimes (40-60 %)	Always (> 80%)	Sometimes (40-60 %)
974	If you decide to participate, please proceed further and click on Continue.	45	Male	Egypt	MBBS	8	325	65	Private Hospital	Rural	Private Insurance	NO TO: Public Insurance	NO TO: Out of Pocket Payment		Most important/most used		2	Least important/least used	3	4						Most important/most used			2	Least important/least used	3	4		Almost always (60-80%)	Sometimes (40-60 %)	Almost always (60-80%)	Almost Never (20-40%)	Almost always (60-80%)	Almost Never (20-40%)	Never (<20%)	Sometimes (40-60 %)	Almost Never (20-40%)	Sometimes (40-60 %)	Almost always (60-80%)	Almost Never (20-40%)	Always (> 80%)	Sometimes (40-60 %)	Almost always (60-80%)	Always (> 80%)
978	If you decide to participate, please proceed further and click on Continue.	38	Male	Vietnam	MBBS	5	290	50	Private Hospital	Urban	Private Insurance	NO TO: Public Insurance	NO TO: Out of Pocket Payment	Most important/most used	3	4	2	Least important/least used										3	2	Least important/least used	4	Most important/most used		Sometimes (40-60 %)	Almost always (60-80%)	Always (> 80%)	Almost always (60-80%)	Sometimes (40-60 %)	Almost Never (20-40%)	Almost always (60-80%)	Sometimes (40-60 %)	Sometimes (40-60 %)	Almost always (60-80%)	Almost always (60-80%)	Always (> 80%)	Almost always (60-80%)	Almost Never (20-40%)	Sometimes (40-60 %)	Sometimes (40-60 %)
979	If you decide to participate, please proceed further and click on Continue.	38	Male	Egypt	MBBS	7	300	20	Private Hospital	Semi-Rural	NO TO: Private Insurance	NO TO: Public Insurance	Out of Pocket Payment	Most important/most used		Least important/least used	2		4	3					Most important/most used	4	2			3	Least important/least used			Almost always (60-80%)	Almost Never (20-40%)	Almost Never (20-40%)	Almost always (60-80%)	Almost Never (20-40%)	Sometimes (40-60 %)	Sometimes (40-60 %)	Almost always (60-80%)	Almost always (60-80%)	Sometimes (40-60 %)	Almost always (60-80%)	Sometimes (40-60 %)	Sometimes (40-60 %)	Almost always (60-80%)	Sometimes (40-60 %)	Almost always (60-80%)
999	If you decide to participate, please proceed further and click on Continue.	39	Male	Morocco	MBBS	8	280	30	Government hospital	Semi-Rural	NO TO: Private Insurance	Public Insurance	Out of Pocket Payment		Least important/least used	4		3	Most important/most used	2					3		4		2	Most important/most used		Least important/least used		Sometimes (40-60 %)	Almost Never (20-40%)	Almost Never (20-40%)	Sometimes (40-60 %)	Almost always (60-80%)	Sometimes (40-60 %)	Sometimes (40-60 %)	Almost always (60-80%)	Almost always (60-80%)	Sometimes (40-60 %)	Almost always (60-80%)	Sometimes (40-60 %)	Always (> 80%)	Almost always (60-80%)	Sometimes (40-60 %)	Almost always (60-80%)
1001	If you decide to participate, please proceed further and click on Continue.	35	Male	Pakistan	MBBS	6	300	175	Private Hospital	Urban	Private Insurance	NO TO: Public Insurance	NO TO: Out of Pocket Payment	2	4		Most important/most used	3	Least important/least used								4		Least important/least used	2	Most important/most used	3		Always (> 80%)	Almost always (60-80%)	Almost always (60-80%)	Almost always (60-80%)	Sometimes (40-60 %)	Almost Never (20-40%)	Almost always (60-80%)	Always (> 80%)	Always (> 80%)	Almost always (60-80%)	Sometimes (40-60 %)	Always (> 80%)	Always (> 80%)	Always (> 80%)	Almost Never (20-40%)	Never (<20%)
1002	If you decide to participate, please proceed further and click on Continue.	36	Male	Pakistan	MBBS	5	300	145	Private Hospital	Urban	Private Insurance	NO TO: Public Insurance	NO TO: Out of Pocket Payment	Least important/least used	3		Most important/most used			2	4			2	Most important/most used			Least important/least used			4	3		Always (> 80%)	Almost always (60-80%)	Almost always (60-80%)	Sometimes (40-60 %)	Always (> 80%)	Almost Never (20-40%)	Never (<20%)	Almost always (60-80%)	Always (> 80%)	Almost always (60-80%)	Sometimes (40-60 %)	Always (> 80%)	Always (> 80%)	Always (> 80%)	Almost Never (20-40%)	Never (<20%)
1003	If you decide to participate, please proceed further and click on Continue.	37	Male	Pakistan	MBBS	5	250	150	Private Hospital	Urban	Private Insurance	NO TO: Public Insurance	NO TO: Out of Pocket Payment	Most important/most used		3	2		Least important/least used		4			4		2		Most important/most used	3			Least important/least used		Almost always (60-80%)	Sometimes (40-60 %)	Sometimes (40-60 %)	Almost always (60-80%)	Almost always (60-80%)	Almost always (60-80%)	Sometimes (40-60 %)	Always (> 80%)	Sometimes (40-60 %)	Almost always (60-80%)	Almost Never (20-40%)	Sometimes (40-60 %)	Almost always (60-80%)	Sometimes (40-60 %)	Almost always (60-80%)	Sometimes (40-60 %)
1004	If you decide to participate, please proceed further and click on Continue.	37	Male	Pakistan	MBBS	6	350	125	Private Hospital	Urban	Private Insurance	NO TO: Public Insurance	NO TO: Out of Pocket Payment	3			Most important/most used		Least important/least used	2		4			3	Least important/least used		4	Most important/most used	2				Always (> 80%)	Always (> 80%)	Almost always (60-80%)	Sometimes (40-60 %)	Almost always (60-80%)	Always (> 80%)	Always (> 80%)	Always (> 80%)	Almost always (60-80%)	Almost always (60-80%)	Almost always (60-80%)	Sometimes (40-60 %)	Almost Never (20-40%)	Almost Never (20-40%)	Always (> 80%)	Never (<20%)
1005	If you decide to participate, please proceed further and click on Continue.	36	Male	Pakistan	MBBS	6	250	150	Private Hospital	Urban	Private Insurance	NO TO: Public Insurance	NO TO: Out of Pocket Payment	3	Most important/most used	2					4	Least important/least used		Most important/most used	Least important/least used			3	2	4				Sometimes (40-60 %)	Almost always (60-80%)	Almost always (60-80%)	Sometimes (40-60 %)	Almost always (60-80%)	Sometimes (40-60 %)	Sometimes (40-60 %)	Almost always (60-80%)	Almost always (60-80%)	Always (> 80%)	Almost always (60-80%)	Sometimes (40-60 %)	Almost always (60-80%)	Always (> 80%)	Almost always (60-80%)	Sometimes (40-60 %)
1008	If you decide to participate, please proceed further and click on Continue.	41	Male	UAE	MBBS	12	325	100	Private Hospital	Urban	Private Insurance	NO TO: Public Insurance	NO TO: Out of Pocket Payment	4	Most important/most used		2	Least important/least used	3						2			Least important/least used		4	Most important/most used	3		Almost Never (20-40%)	Sometimes (40-60 %)	Almost always (60-80%)	Almost always (60-80%)	Sometimes (40-60 %)	Almost always (60-80%)	Sometimes (40-60 %)	Sometimes (40-60 %)	Sometimes (40-60 %)	Sometimes (40-60 %)	Always (> 80%)	Almost always (60-80%)	Sometimes (40-60 %)	Sometimes (40-60 %)	Almost Never (20-40%)	Sometimes (40-60 %)
1010	If you decide to participate, please proceed further and click on Continue.	30	Male	UAE	MBBS	6	350	150	Private Hospital	Urban	Private Insurance	NO TO: Public Insurance	NO TO: Out of Pocket Payment		Least important/least used	2	Most important/most used	3	4					2	Least important/least used		3	4			Most important/most used			Never (<20%)	Almost Never (20-40%)	Almost Never (20-40%)	Sometimes (40-60 %)	Almost Never (20-40%)	Almost Never (20-40%)	Almost Never (20-40%)	Never (<20%)	Almost Never (20-40%)	Sometimes (40-60 %)	Never (<20%)	Never (<20%)	Never (<20%)	Almost Never (20-40%)	Almost Never (20-40%)	Never (<20%)
1011	If you decide to participate, please proceed further and click on Continue.	43	Male	UAE	MBBS	12	550	275	Private Hospital	Urban	Private Insurance	NO TO: Public Insurance	NO TO: Out of Pocket Payment	3		Most important/most used	4		Least important/least used	2				Most important/most used		3			Least important/least used	4		2		Sometimes (40-60 %)	Almost always (60-80%)	Almost always (60-80%)	Almost always (60-80%)	Sometimes (40-60 %)	Almost Never (20-40%)	Sometimes (40-60 %)	Almost Never (20-40%)	Almost always (60-80%)	Sometimes (40-60 %)	Almost Never (20-40%)	Always (> 80%)	Sometimes (40-60 %)	Almost Never (20-40%)	Almost always (60-80%)	Sometimes (40-60 %)
1012	If you decide to participate, please proceed further and click on Continue.	35	Male	Thailand	MBBS	5	400	130	Private Hospital	Urban	Private Insurance	NO TO: Public Insurance	NO TO: Out of Pocket Payment		Most important/most used	Least important/least used		2	4		3			Most important/most used		3	2		4		Least important/least used			Almost always (60-80%)	Sometimes (40-60 %)	Always (> 80%)	Almost always (60-80%)	Almost always (60-80%)	Almost Never (20-40%)	Sometimes (40-60 %)	Sometimes (40-60 %)	Sometimes (40-60 %)	Almost always (60-80%)	Almost always (60-80%)	Sometimes (40-60 %)	Always (> 80%)	Almost always (60-80%)	Sometimes (40-60 %)	Almost always (60-80%)
1013	If you decide to participate, please proceed further and click on Continue.	40	Male	Algeria	MBBS	12	450	160	Private Hospital	Urban	Private Insurance	NO TO: Public Insurance	NO TO: Out of Pocket Payment	Most important/most used			Least important/least used	2	3			4		3			Least important/least used	2		Most important/most used	4			Almost always (60-80%)	Almost always (60-80%)	Almost always (60-80%)	Always (> 80%)	Always (> 80%)	Sometimes (40-60 %)	Almost always (60-80%)	Sometimes (40-60 %)	Sometimes (40-60 %)	Almost always (60-80%)	Almost always (60-80%)	Always (> 80%)	Sometimes (40-60 %)	Sometimes (40-60 %)	Almost always (60-80%)	Sometimes (40-60 %)
1014	If you decide to participate, please proceed further and click on Continue.	40	Male	Vietnam	MBBS	12	500	100	Private Hospital	Urban	Private Insurance	NO TO: Public Insurance	NO TO: Out of Pocket Payment			4	2	Most important/most used	Least important/least used		3			2	3			Least important/least used		4		Most important/most used		Sometimes (40-60 %)	Always (> 80%)	Almost always (60-80%)	Almost always (60-80%)	Sometimes (40-60 %)	Always (> 80%)	Almost always (60-80%)	Almost always (60-80%)	Sometimes (40-60 %)	Always (> 80%)	Almost always (60-80%)	Almost always (60-80%)	Always (> 80%)	Sometimes (40-60 %)	Sometimes (40-60 %)	Almost always (60-80%)
1015	If you decide to participate, please proceed further and click on Continue.	40	Male	Thailand	MBBS	10	450	120	Private Hospital	Urban	Private Insurance	NO TO: Public Insurance	NO TO: Out of Pocket Payment			2	Most important/most used	4			3	Least important/least used		3		Least important/least used		4		Most important/most used		2		Almost always (60-80%)	Almost Never (20-40%)	Sometimes (40-60 %)	Almost always (60-80%)	Always (> 80%)	Always (> 80%)	Sometimes (40-60 %)	Almost always (60-80%)	Sometimes (40-60 %)	Always (> 80%)	Almost always (60-80%)	Almost Never (20-40%)	Sometimes (40-60 %)	Sometimes (40-60 %)	Almost always (60-80%)	Sometimes (40-60 %)
1017	If you decide to participate, please proceed further and click on Continue.	31	Male	UAE	MBBS	5	400	120	Private Hospital	Urban	Private Insurance	NO TO: Public Insurance	NO TO: Out of Pocket Payment	3	4	2	Most important/most used		Least important/least used					Most important/most used		4	3			2		Least important/least used		Almost Never (20-40%)	Never (<20%)	Almost Never (20-40%)	Sometimes (40-60 %)	Almost Never (20-40%)	Almost Never (20-40%)	Never (<20%)	Never (<20%)	Almost Never (20-40%)	Sometimes (40-60 %)	Never (<20%)	Never (<20%)	Almost Never (20-40%)	Almost Never (20-40%)	Never (<20%)	Never (<20%)
1022	If you decide to participate, please proceed further and click on Continue.	42	Male	UAE	MBBS	12	300	80	Private Outpatient facility/Consulting rooms (Outpatient Clinic)	Urban	NO TO: Private Insurance	Public Insurance	NO TO: Out of Pocket Payment	Most important/most used	Least important/least used	4	3		2					Least important/least used	4			3	Most important/most used			2		Sometimes (40-60 %)	Almost always (60-80%)	Almost Never (20-40%)	Almost Never (20-40%)	Sometimes (40-60 %)	Almost always (60-80%)	Almost Never (20-40%)	Almost always (60-80%)	Sometimes (40-60 %)	Almost Never (20-40%)	Almost always (60-80%)	Almost always (60-80%)	Never (<20%)	Almost always (60-80%)	Sometimes (40-60 %)	Sometimes (40-60 %)
1025	If you decide to participate, please proceed further and click on Continue.	35	Male	Vietnam	MBBS	6	450	175	Private Hospital	Urban	Private Insurance	NO TO: Public Insurance	NO TO: Out of Pocket Payment		2	Most important/most used	Least important/least used	3			4			4	3	2			Most important/most used			Least important/least used		Always (> 80%)	Almost always (60-80%)	Almost always (60-80%)	Almost always (60-80%)	Always (> 80%)	Sometimes (40-60 %)	Sometimes (40-60 %)	Never (<20%)	Sometimes (40-60 %)	Sometimes (40-60 %)	Always (> 80%)	Almost always (60-80%)	Always (> 80%)	Always (> 80%)	Never (<20%)	Almost Never (20-40%)
1027	If you decide to participate, please proceed further and click on Continue.	36	Male	Vietnam	MBBS	6	350	200	Private Hospital	Urban	Private Insurance	NO TO: Public Insurance	NO TO: Out of Pocket Payment			Most important/most used	Least important/least used	2		3		4		Most important/most used		2		3	4	Least important/least used				Always (> 80%)	Almost always (60-80%)	Almost always (60-80%)	Almost always (60-80%)	Always (> 80%)	Sometimes (40-60 %)	Sometimes (40-60 %)	Never (<20%)	Always (> 80%)	Almost always (60-80%)	Almost always (60-80%)	Sometimes (40-60 %)	Sometimes (40-60 %)	Always (> 80%)	Almost Never (20-40%)	Almost Never (20-40%)
1028	If you decide to participate, please proceed further and click on Continue.	39	Male	Vietnam	MBBS	5	300	150	Private Hospital	Urban	Private Insurance	NO TO: Public Insurance	NO TO: Out of Pocket Payment	3	2	4	Most important/most used			Least important/least used				2	4			Least important/least used			Most important/most used	3		Almost always (60-80%)	Sometimes (40-60 %)	Almost Never (20-40%)	Sometimes (40-60 %)	Always (> 80%)	Sometimes (40-60 %)	Always (> 80%)	Almost always (60-80%)	Sometimes (40-60 %)	Almost always (60-80%)	Always (> 80%)	Almost always (60-80%)	Always (> 80%)	Almost always (60-80%)	Sometimes (40-60 %)	Sometimes (40-60 %)
1033	If you decide to participate, please proceed further and click on Continue.	37	Male	UAE	MBBS	6	550	275	Private Hospital	Urban	Private Insurance	NO TO: Public Insurance	NO TO: Out of Pocket Payment		Most important/most used	2	4	3	Least important/least used						Most important/most used			2	3	4	Least important/least used			Almost always (60-80%)	Sometimes (40-60 %)	Sometimes (40-60 %)	Almost always (60-80%)	Sometimes (40-60 %)	Almost Never (20-40%)	Sometimes (40-60 %)	Almost always (60-80%)	Sometimes (40-60 %)	Almost Never (20-40%)	Almost always (60-80%)	Always (> 80%)	Almost always (60-80%)	Sometimes (40-60 %)	Almost always (60-80%)	Sometimes (40-60 %)
1034	If you decide to participate, please proceed further and click on Continue.	38	Male	Vietnam	MBBS	5	300	100	Private Hospital	Urban	NO TO: Private Insurance	Public Insurance	NO TO: Out of Pocket Payment		Most important/most used		2		3	Least important/least used	4				Most important/most used		3			4	2	Least important/least used		Almost always (60-80%)	Sometimes (40-60 %)	Almost always (60-80%)	Almost always (60-80%)	Always (> 80%)	Almost always (60-80%)	Sometimes (40-60 %)	Almost always (60-80%)	Sometimes (40-60 %)	Almost always (60-80%)	Always (> 80%)	Almost always (60-80%)	Sometimes (40-60 %)	Always (> 80%)	Almost always (60-80%)	Sometimes (40-60 %)
1035	If you decide to participate, please proceed further and click on Continue.	32	Male	Algeria	MBBS	5	320	170	Private Hospital	Urban	Private Insurance	NO TO: Public Insurance	NO TO: Out of Pocket Payment	Most important/most used	4	3		Least important/least used	2						Most important/most used	2				3	Least important/least used	4		Never (<20%)	Almost Never (20-40%)	Almost Never (20-40%)	Never (<20%)	Sometimes (40-60 %)	Almost Never (20-40%)	Almost Never (20-40%)	Never (<20%)	Almost Never (20-40%)	Never (<20%)	Sometimes (40-60 %)	Almost Never (20-40%)	Almost Never (20-40%)	Never (<20%)	Almost Never (20-40%)	Almost Never (20-40%)
1036	If you decide to participate, please proceed further and click on Continue.	34	Male	Algeria	MBBS	5	340	100	Private Hospital	Urban	Private Insurance	NO TO: Public Insurance	NO TO: Out of Pocket Payment	Most important/most used	4	Least important/least used	2	3						3		4	Least important/least used	2			Most important/most used			Almost Never (20-40%)	Sometimes (40-60 %)	Sometimes (40-60 %)	Almost Never (20-40%)	Never (<20%)	Never (<20%)	Never (<20%)	Never (<20%)	Never (<20%)	Almost Never (20-40%)	Never (<20%)	Never (<20%)	Never (<20%)	Almost Never (20-40%)	Almost Never (20-40%)	Never (<20%)
1039	If you decide to participate, please proceed further and click on Continue.	38	Male	Vietnam	MBBS	6	325	125	Private Hospital	Urban	Private Insurance	NO TO: Public Insurance	NO TO: Out of Pocket Payment	3	Most important/most used	Least important/least used			4	2				Least important/least used			2			3	4	Most important/most used		Almost always (60-80%)	Almost always (60-80%)	Always (> 80%)	Sometimes (40-60 %)	Sometimes (40-60 %)	Almost Never (20-40%)	Almost always (60-80%)	Never (<20%)	Always (> 80%)	Always (> 80%)	Always (> 80%)	Almost always (60-80%)	Sometimes (40-60 %)	Sometimes (40-60 %)	Sometimes (40-60 %)	Always (> 80%)
1042	If you decide to participate, please proceed further and click on Continue.	39	Male	Algeria	MBBS	6	350	100	Private Hospital	Urban	Private Insurance	NO TO: Public Insurance	NO TO: Out of Pocket Payment	Most important/most used			Least important/least used	3	2		4				4	3		Least important/least used	2	Most important/most used				Almost always (60-80%)	Sometimes (40-60 %)	Always (> 80%)	Almost always (60-80%)	Almost always (60-80%)	Sometimes (40-60 %)	Almost always (60-80%)	Sometimes (40-60 %)	Sometimes (40-60 %)	Almost always (60-80%)	Almost always (60-80%)	Always (> 80%)	Sometimes (40-60 %)	Almost always (60-80%)	Sometimes (40-60 %)	Sometimes (40-60 %)
1045	If you decide to participate, please proceed further and click on Continue.	35	Male	Algeria	MBBS	5	330	175	Private Hospital	Urban	Private Insurance	NO TO: Public Insurance	NO TO: Out of Pocket Payment	4	2	Most important/most used	3				Least important/least used					2	3	Most important/most used	4	Least important/least used				Almost Never (20-40%)	Never (<20%)	Almost Never (20-40%)	Never (<20%)	Almost Never (20-40%)	Never (<20%)	Never (<20%)	Never (<20%)	Never (<20%)	Almost Never (20-40%)	Almost Never (20-40%)	Never (<20%)	Almost Never (20-40%)	Never (<20%)	Never (<20%)	Almost Never (20-40%)
1049	If you decide to participate, please proceed further and click on Continue.	35	Male	UAE	MBBS	5	325	150	Private Hospital	Urban	Private Insurance	NO TO: Public Insurance	NO TO: Out of Pocket Payment	Least important/least used		Most important/most used	4	2	3					Least important/least used		4				2	3	Most important/most used		Almost always (60-80%)	Sometimes (40-60 %)	Almost always (60-80%)	Almost always (60-80%)	Sometimes (40-60 %)	Sometimes (40-60 %)	Almost always (60-80%)	Sometimes (40-60 %)	Almost always (60-80%)	Almost Never (20-40%)	Almost always (60-80%)	Almost always (60-80%)	Sometimes (40-60 %)	Almost always (60-80%)	Almost always (60-80%)	Sometimes (40-60 %)
1061	If you decide to participate, please proceed further and click on Continue.	44	Male	Algeria	MBBS	12	120	50	Private Hospital	Urban	Private Insurance	NO TO: Public Insurance	NO TO: Out of Pocket Payment	Least important/least used		Most important/most used		4	2			3		Most important/most used	Least important/least used			4		3		2		Almost always (60-80%)	Sometimes (40-60 %)	Always (> 80%)	Almost Never (20-40%)	Almost always (60-80%)	Almost Never (20-40%)	Always (> 80%)	Almost always (60-80%)	Sometimes (40-60 %)	Almost always (60-80%)	Always (> 80%)	Sometimes (40-60 %)	Almost always (60-80%)	Sometimes (40-60 %)	Almost always (60-80%)	Sometimes (40-60 %)
1078	If you decide to participate, please proceed further and click on Continue.	50	Male	India	MBBS	12	300	150	Private Hospital	Urban	NO TO: Private Insurance	NO TO: Public Insurance	Out of Pocket Payment	Most important/most used			3	Least important/least used	4	2					Most important/most used		2	4	Least important/least used	3				Almost Never (20-40%)	Sometimes (40-60 %)	Always (> 80%)	Always (> 80%)	Almost Never (20-40%)	Almost Never (20-40%)	Sometimes (40-60 %)	Almost Never (20-40%)	Sometimes (40-60 %)	Always (> 80%)	Always (> 80%)	Always (> 80%)	Sometimes (40-60 %)	Sometimes (40-60 %)	Almost always (60-80%)	Sometimes (40-60 %)
1079	If you decide to participate, please proceed further and click on Continue.	36	Male	India	MBBS	12	300	150	Private Outpatient facility/Consulting rooms (Outpatient Clinic)	Urban	Private Insurance	NO TO: Public Insurance	NO TO: Out of Pocket Payment	Most important/most used		4		Least important/least used	2	3				Least important/least used		4	Most important/most used				2	3		Always (> 80%)	Almost always (60-80%)	Sometimes (40-60 %)	Almost Never (20-40%)	Almost always (60-80%)	Sometimes (40-60 %)	Sometimes (40-60 %)	Always (> 80%)	Almost always (60-80%)	Sometimes (40-60 %)	Almost Never (20-40%)	Never (<20%)	Almost always (60-80%)	Almost Never (20-40%)	Almost Never (20-40%)	Almost Never (20-40%)
1080	If you decide to participate, please proceed further and click on Continue.	39	Female	India	MBBS	10	350	150	Primary health care clinic (Outpatient)	Urban	NO TO: Private Insurance	NO TO: Public Insurance	Out of Pocket Payment	2	3		Most important/most used		4		Least important/least used			Most important/most used	3				4		2	Least important/least used		Sometimes (40-60 %)	Almost always (60-80%)	Almost always (60-80%)	Always (> 80%)	Sometimes (40-60 %)	Sometimes (40-60 %)	Sometimes (40-60 %)	Always (> 80%)	Almost always (60-80%)	Always (> 80%)	Always (> 80%)	Always (> 80%)	Sometimes (40-60 %)	Sometimes (40-60 %)	Sometimes (40-60 %)	Always (> 80%)
1081	If you decide to participate, please proceed further and click on Continue.	40	Male	Thailand	Diploma	13	400	250	Primary health care clinic (Outpatient)	Urban	Private Insurance	NO TO: Public Insurance	Out of Pocket Payment	Most important/most used		2		3		4		Least important/least used			Least important/least used		Most important/most used	4	2	3				Sometimes (40-60 %)	Sometimes (40-60 %)	Sometimes (40-60 %)	Sometimes (40-60 %)	Sometimes (40-60 %)	Sometimes (40-60 %)	Sometimes (40-60 %)	Sometimes (40-60 %)	Sometimes (40-60 %)	Sometimes (40-60 %)	Sometimes (40-60 %)	Sometimes (40-60 %)	Sometimes (40-60 %)	Sometimes (40-60 %)	Sometimes (40-60 %)	Sometimes (40-60 %)
1082	If you decide to participate, please proceed further and click on Continue.	45	Female	Algeria	MBBS	17	500	300	Private Hospital	Urban	Private Insurance	Public Insurance	Out of Pocket Payment	2	3				Most important/most used	4		Least important/least used		Least important/least used			Most important/most used	3	2		4			Sometimes (40-60 %)	Almost always (60-80%)	Almost always (60-80%)	Almost always (60-80%)	Sometimes (40-60 %)	Almost always (60-80%)	Almost always (60-80%)	Sometimes (40-60 %)	Almost always (60-80%)	Almost always (60-80%)	Almost always (60-80%)	Almost always (60-80%)	Sometimes (40-60 %)	Almost always (60-80%)	Almost always (60-80%)	Sometimes (40-60 %)
1083	If you decide to participate, please proceed further and click on Continue.	51	Female	Thailand	MBBS	25	350	100	Government hospital	Semi-urban	NO TO: Private Insurance	NO TO: Public Insurance	Out of Pocket Payment	2	3				Most important/most used	4		Least important/least used			2	4	3		Most important/most used	Least important/least used				Almost always (60-80%)	Almost always (60-80%)	Almost always (60-80%)	Almost always (60-80%)	Sometimes (40-60 %)	Almost always (60-80%)	Almost always (60-80%)	Sometimes (40-60 %)	Sometimes (40-60 %)	Sometimes (40-60 %)	Almost always (60-80%)	Almost always (60-80%)	Sometimes (40-60 %)	Sometimes (40-60 %)	Sometimes (40-60 %)	Sometimes (40-60 %)
1084	If you decide to participate, please proceed further and click on Continue.	42	Female	Thailand	Diploma	15	400	200	Government OPD (Outpatient Clinic)	Semi-Rural	NO TO: Private Insurance	NO TO: Public Insurance	Out of Pocket Payment			2		Least important/least used	Most important/most used	3		4			Least important/least used	Most important/most used	4		3	2				Almost always (60-80%)	Almost always (60-80%)	Almost always (60-80%)	Almost always (60-80%)	Almost always (60-80%)	Almost always (60-80%)	Almost always (60-80%)	Almost always (60-80%)	Almost always (60-80%)	Almost always (60-80%)	Almost always (60-80%)	Almost always (60-80%)	Almost always (60-80%)	Almost always (60-80%)	Almost always (60-80%)	Almost always (60-80%)
1085	If you decide to participate, please proceed further and click on Continue.	55	Male	Thailand	MBBS	27	600	100	Government hospital	Urban	Private Insurance	Public Insurance	Out of Pocket Payment	Least important/least used				4	Most important/most used	3		2		Least important/least used		3			Most important/most used	2	4			Sometimes (40-60 %)	Almost always (60-80%)	Almost always (60-80%)	Sometimes (40-60 %)	Sometimes (40-60 %)	Sometimes (40-60 %)	Sometimes (40-60 %)	Sometimes (40-60 %)	Sometimes (40-60 %)	Almost always (60-80%)	Almost always (60-80%)	Almost always (60-80%)	Sometimes (40-60 %)	Almost always (60-80%)	Sometimes (40-60 %)	Sometimes (40-60 %)
1086	If you decide to participate, please proceed further and click on Continue.	48	Female	Thailand	Diploma	20	500	200	Private Outpatient facility/Consulting rooms (Outpatient Clinic)	Semi-urban	Private Insurance	NO TO: Public Insurance	Out of Pocket Payment	Most important/most used		Least important/least used			2	3		4				Least important/least used	Most important/most used		2	3	4			Sometimes (40-60 %)	Almost always (60-80%)	Almost always (60-80%)	Sometimes (40-60 %)	Almost always (60-80%)	Sometimes (40-60 %)	Almost always (60-80%)	Sometimes (40-60 %)	Almost always (60-80%)	Almost always (60-80%)	Almost always (60-80%)	Almost always (60-80%)	Sometimes (40-60 %)	Almost always (60-80%)	Almost always (60-80%)	Sometimes (40-60 %)
1095	If you decide to participate, please proceed further and click on Continue.	45	Male	Thailand	MBBS	17	450	200	Private Hospital	Urban	Private Insurance	NO TO: Public Insurance	Out of Pocket Payment	2	4				Most important/most used	Least important/least used		3			4		2	3		Most important/most used	Least important/least used			Sometimes (40-60 %)	Sometimes (40-60 %)	Almost always (60-80%)	Almost always (60-80%)	Sometimes (40-60 %)	Almost always (60-80%)	Almost always (60-80%)	Almost always (60-80%)	Sometimes (40-60 %)	Sometimes (40-60 %)	Sometimes (40-60 %)	Sometimes (40-60 %)	Sometimes (40-60 %)	Sometimes (40-60 %)	Sometimes (40-60 %)	Sometimes (40-60 %)
1096	If you decide to participate, please proceed further and click on Continue.	50	Female	UAE	MBBS	22	550	250	Private Hospital	Urban	Private Insurance	NO TO: Public Insurance	Out of Pocket Payment	Least important/least used	Most important/most used	2			4	3					Least important/least used	2			Most important/most used	4	3			Sometimes (40-60 %)	Sometimes (40-60 %)	Sometimes (40-60 %)	Sometimes (40-60 %)	Sometimes (40-60 %)	Sometimes (40-60 %)	Sometimes (40-60 %)	Sometimes (40-60 %)	Sometimes (40-60 %)	Sometimes (40-60 %)	Sometimes (40-60 %)	Sometimes (40-60 %)	Sometimes (40-60 %)	Sometimes (40-60 %)	Sometimes (40-60 %)	Sometimes (40-60 %)
1098	If you decide to participate, please proceed further and click on Continue.	39	Female	UAE	Diploma	12	450	200	Primary health care clinic (Outpatient)	Semi-urban	Private Insurance	Public Insurance	Out of Pocket Payment	Most important/most used		Least important/least used			3	2		4			4	Least important/least used	3		Most important/most used	2				Almost always (60-80%)	Almost always (60-80%)	Almost always (60-80%)	Almost always (60-80%)	Almost always (60-80%)	Sometimes (40-60 %)	Almost always (60-80%)	Sometimes (40-60 %)	Sometimes (40-60 %)	Sometimes (40-60 %)	Sometimes (40-60 %)	Sometimes (40-60 %)	Sometimes (40-60 %)	Sometimes (40-60 %)	Sometimes (40-60 %)	Sometimes (40-60 %)
1101	If you decide to participate, please proceed further and click on Continue.	57	Female	UAE	MBBS	30	450	125	Government hospital	Urban	Private Insurance	Public Insurance	Out of Pocket Payment	Most important/most used		3			4	2		Least important/least used			2	3	Least important/least used		Most important/most used		4			Almost always (60-80%)	Almost always (60-80%)	Almost always (60-80%)	Almost always (60-80%)	Almost always (60-80%)	Almost always (60-80%)	Almost always (60-80%)	Almost always (60-80%)	Almost always (60-80%)	Almost always (60-80%)	Almost always (60-80%)	Almost always (60-80%)	Almost always (60-80%)	Almost always (60-80%)	Almost always (60-80%)	Almost always (60-80%)
1102	If you decide to participate, please proceed further and click on Continue.	42	Male	UAE	MBBS	7	275	50	Private Hospital	Rural	Private Insurance	Public Insurance	NO TO: Out of Pocket Payment	2	Most important/most used	4		3	Least important/least used									Least important/least used	4	3	2	Most important/most used		Sometimes (40-60 %)	Always (> 80%)	Almost always (60-80%)	Always (> 80%)	Sometimes (40-60 %)	Almost always (60-80%)	Sometimes (40-60 %)	Sometimes (40-60 %)	Almost always (60-80%)	Always (> 80%)	Always (> 80%)	Always (> 80%)	Almost always (60-80%)	Sometimes (40-60 %)	Almost always (60-80%)	Almost always (60-80%)
1106	If you decide to participate, please proceed further and click on Continue.	38	Female	UAE	Diploma	10	400	200	Private Outpatient facility/Consulting rooms (Outpatient Clinic)	Semi-urban	Private Insurance	Public Insurance	Out of Pocket Payment	Most important/most used	3				2	Least important/least used		4			3	2	Least important/least used		Most important/most used	4				Almost always (60-80%)	Almost always (60-80%)	Almost always (60-80%)	Almost always (60-80%)	Almost always (60-80%)	Almost always (60-80%)	Almost always (60-80%)	Almost always (60-80%)	Almost always (60-80%)	Almost always (60-80%)	Almost always (60-80%)	Almost always (60-80%)	Almost always (60-80%)	Almost always (60-80%)	Almost always (60-80%)	Almost always (60-80%)
1107	If you decide to participate, please proceed further and click on Continue.	40	Male	Vietnam	MBBS	10	300	40	Private Hospital	Urban	Private Insurance	Public Insurance	NO TO: Out of Pocket Payment	Most important/most used	3		2	4		Least important/least used				3	4	Most important/most used			Least important/least used	2				Sometimes (40-60 %)	Almost always (60-80%)	Sometimes (40-60 %)	Almost always (60-80%)	Always (> 80%)	Almost always (60-80%)	Almost always (60-80%)	Almost Never (20-40%)	Almost Never (20-40%)	Sometimes (40-60 %)	Almost always (60-80%)	Sometimes (40-60 %)	Almost Never (20-40%)	Almost Never (20-40%)	Sometimes (40-60 %)	Almost always (60-80%)
1108	If you decide to participate, please proceed further and click on Continue.	45	Female	UAE	Diploma	18	500	200	Government hospital	Rural	NO TO: Private Insurance	NO TO: Public Insurance	Out of Pocket Payment	2				3	Most important/most used	4		Least important/least used		4	2			3	Least important/least used	Most important/most used				Sometimes (40-60 %)	Almost always (60-80%)	Sometimes (40-60 %)	Almost always (60-80%)	Sometimes (40-60 %)	Almost always (60-80%)	Almost always (60-80%)	Sometimes (40-60 %)	Sometimes (40-60 %)	Almost always (60-80%)	Almost always (60-80%)	Sometimes (40-60 %)	Almost Never (20-40%)	Sometimes (40-60 %)	Sometimes (40-60 %)	Almost Never (20-40%)
1109	If you decide to participate, please proceed further and click on Continue.	50	Female	UAE	MBBS	22	550	200	Government OPD (Outpatient Clinic)	Urban	Private Insurance	Public Insurance	Out of Pocket Payment			Least important/least used	4		Most important/most used		2	3		Least important/least used	Most important/most used		2		3			4		Sometimes (40-60 %)	Sometimes (40-60 %)	Sometimes (40-60 %)	Sometimes (40-60 %)	Sometimes (40-60 %)	Sometimes (40-60 %)	Sometimes (40-60 %)	Sometimes (40-60 %)	Sometimes (40-60 %)	Sometimes (40-60 %)	Sometimes (40-60 %)	Sometimes (40-60 %)	Sometimes (40-60 %)	Sometimes (40-60 %)	Sometimes (40-60 %)	Sometimes (40-60 %)
1110	If you decide to participate, please proceed further and click on Continue.	48	Male	UAE	MBBS	15	500	300	Private Hospital	Urban	Private Insurance	Public Insurance	Out of Pocket Payment	4		3			Most important/most used	2		Least important/least used		3		Least important/least used		4		Most important/most used		2		Sometimes (40-60 %)	Almost always (60-80%)	Sometimes (40-60 %)	Almost always (60-80%)	Sometimes (40-60 %)	Sometimes (40-60 %)	Sometimes (40-60 %)	Sometimes (40-60 %)	Sometimes (40-60 %)	Sometimes (40-60 %)	Sometimes (40-60 %)	Sometimes (40-60 %)	Sometimes (40-60 %)	Sometimes (40-60 %)	Sometimes (40-60 %)	Sometimes (40-60 %)
1111	If you decide to participate, please proceed further and click on Continue.	52	Male	UAE	MBBS	25	500	80	Government hospital	Urban	Private Insurance	Public Insurance	Out of Pocket Payment	3	4			Least important/least used		2	Most important/most used				Least important/least used		Most important/most used	3	2	4				Sometimes (40-60 %)	Sometimes (40-60 %)	Almost always (60-80%)	Sometimes (40-60 %)	Almost always (60-80%)	Sometimes (40-60 %)	Almost always (60-80%)	Sometimes (40-60 %)	Almost always (60-80%)	Almost always (60-80%)	Almost always (60-80%)	Almost always (60-80%)	Almost always (60-80%)	Almost always (60-80%)	Almost always (60-80%)	Almost always (60-80%)
1114	If you decide to participate, please proceed further and click on Continue.	39	Female	UAE	Diploma	11	400	200	Primary health care clinic (Outpatient)	Semi-urban	NO TO: Private Insurance	NO TO: Public Insurance	Out of Pocket Payment	Least important/least used		3			2	Most important/most used		4			3		Most important/most used		Least important/least used	4	2			Sometimes (40-60 %)	Almost always (60-80%)	Almost always (60-80%)	Sometimes (40-60 %)	Almost always (60-80%)	Sometimes (40-60 %)	Almost always (60-80%)	Almost always (60-80%)	Almost always (60-80%)	Almost always (60-80%)	Almost always (60-80%)	Almost always (60-80%)	Sometimes (40-60 %)	Almost always (60-80%)	Sometimes (40-60 %)	Sometimes (40-60 %)
1127	If you decide to participate, please proceed further and click on Continue.	35	Female	India	MBBS	10	275	150	Private Outpatient facility/Consulting rooms (Outpatient Clinic)	Urban	NO TO: Private Insurance	NO TO: Public Insurance	Out of Pocket Payment	Most important/most used		3		Least important/least used		4	2			Least important/least used	Most important/most used		2		4		3			Almost Never (20-40%)	Almost always (60-80%)	Almost always (60-80%)	Always (> 80%)	Always (> 80%)	Always (> 80%)	Sometimes (40-60 %)	Almost always (60-80%)	Almost always (60-80%)	Almost always (60-80%)	Always (> 80%)	Always (> 80%)	Almost always (60-80%)	Almost Never (20-40%)	Sometimes (40-60 %)	Almost always (60-80%)
1130	If you decide to participate, please proceed further and click on Continue.	35	Female	India	MBBS	10	230	180	Private Hospital	Urban	NO TO: Private Insurance	NO TO: Public Insurance	Out of Pocket Payment	Most important/most used		Least important/least used				2	3	4			Most important/most used	3			Least important/least used	2	4			Almost Never (20-40%)	Almost always (60-80%)	Always (> 80%)	Always (> 80%)	Sometimes (40-60 %)	Always (> 80%)	Sometimes (40-60 %)	Almost Never (20-40%)	Always (> 80%)	Almost always (60-80%)	Always (> 80%)	Always (> 80%)	Always (> 80%)	Almost Never (20-40%)	Almost always (60-80%)	Almost always (60-80%)
1132	If you decide to participate, please proceed further and click on Continue.	35	Male	India	MBBS	10	250	200	Government hospital	Urban	NO TO: Private Insurance	NO TO: Public Insurance	Out of Pocket Payment	Most important/most used	3	2				4	Least important/least used			Least important/least used	Most important/most used		2		3		4			Almost Never (20-40%)	Almost always (60-80%)	Almost always (60-80%)	Almost always (60-80%)	Sometimes (40-60 %)	Almost always (60-80%)	Sometimes (40-60 %)	Sometimes (40-60 %)	Always (> 80%)	Always (> 80%)	Almost always (60-80%)	Almost always (60-80%)	Sometimes (40-60 %)	Sometimes (40-60 %)	Almost always (60-80%)	Always (> 80%)
1135	If you decide to participate, please proceed further and click on Continue.	35	Male	India	MBBS	10	250	180	Private Hospital	Urban	NO TO: Private Insurance	NO TO: Public Insurance	Out of Pocket Payment	Most important/most used		Least important/least used			2	3	4				Most important/most used		3	Least important/least used	2		4			Sometimes (40-60 %)	Almost always (60-80%)	Always (> 80%)	Always (> 80%)	Sometimes (40-60 %)	Almost always (60-80%)	Almost Never (20-40%)	Sometimes (40-60 %)	Almost always (60-80%)	Always (> 80%)	Always (> 80%)	Always (> 80%)	Almost always (60-80%)	Almost Never (20-40%)	Almost always (60-80%)	Always (> 80%)
1136	If you decide to participate, please proceed further and click on Continue.	35	Male	India	MBBS	8	150	100	Private Hospital	Urban	NO TO: Private Insurance	NO TO: Public Insurance	Out of Pocket Payment	Most important/most used			3		4	2	Least important/least used			Least important/least used	Most important/most used				2	4	3			Never (<20%)	Always (> 80%)	Always (> 80%)	Always (> 80%)	Sometimes (40-60 %)	Almost Never (20-40%)	Almost always (60-80%)	Sometimes (40-60 %)	Sometimes (40-60 %)	Always (> 80%)	Always (> 80%)	Always (> 80%)	Almost always (60-80%)	Sometimes (40-60 %)	Almost always (60-80%)	Almost always (60-80%)
1138	If you decide to participate, please proceed further and click on Continue.	37	Male	India	MBBS	10	150	100	Private Hospital	Urban	NO TO: Private Insurance	NO TO: Public Insurance	Out of Pocket Payment	Most important/most used		3			4	2	Least important/least used			3	Most important/most used				2		Least important/least used	4		Never (<20%)	Always (> 80%)	Always (> 80%)	Always (> 80%)	Almost always (60-80%)	Never (<20%)	Almost Never (20-40%)	Sometimes (40-60 %)	Almost always (60-80%)	Always (> 80%)	Always (> 80%)	Always (> 80%)	Almost always (60-80%)	Almost Never (20-40%)	Almost always (60-80%)	Almost always (60-80%)
1140	If you decide to participate, please proceed further and click on Continue.	36	Male	India	MBBS	10	220	130	Primary health care clinic (Outpatient)	Urban	NO TO: Private Insurance	NO TO: Public Insurance	Out of Pocket Payment	Most important/most used		Least important/least used	3		4	2					Most important/most used				2	3	4	Least important/least used		Never (<20%)	Sometimes (40-60 %)	Always (> 80%)	Always (> 80%)	Always (> 80%)	Sometimes (40-60 %)	Sometimes (40-60 %)	Almost always (60-80%)	Sometimes (40-60 %)	Always (> 80%)	Always (> 80%)	Always (> 80%)	Almost always (60-80%)	Sometimes (40-60 %)	Almost always (60-80%)	Sometimes (40-60 %)
1141	If you decide to participate, please proceed further and click on Continue.	52	Male	India	MBBS	20	400	150	Private Outpatient facility/Consulting rooms (Outpatient Clinic)	Urban	Private Insurance	Public Insurance	Out of Pocket Payment	2	3	4	Most important/most used	Least important/least used										3	Most important/most used	2	4	Least important/least used		Almost Never (20-40%)	Sometimes (40-60 %)	Sometimes (40-60 %)	Sometimes (40-60 %)	Almost always (60-80%)	Sometimes (40-60 %)	Sometimes (40-60 %)	Sometimes (40-60 %)	Sometimes (40-60 %)	Sometimes (40-60 %)	Sometimes (40-60 %)	Sometimes (40-60 %)	Sometimes (40-60 %)	Almost always (60-80%)	Almost always (60-80%)	Almost always (60-80%)
1142	If you decide to participate, please proceed further and click on Continue.	55	Male	India	MBBS	15	300	150	Private Outpatient facility/Consulting rooms (Outpatient Clinic)	Urban	NO TO: Private Insurance	Public Insurance	Out of Pocket Payment	Most important/most used	4	3	2			Least important/least used					Most important/most used	3		Least important/least used	2		4			Almost Never (20-40%)	Never (<20%)	Almost Never (20-40%)	Almost Never (20-40%)	Sometimes (40-60 %)	Almost always (60-80%)	Almost always (60-80%)	Always (> 80%)	Almost Never (20-40%)	Never (<20%)	Almost Never (20-40%)	Almost Never (20-40%)	Sometimes (40-60 %)	Almost always (60-80%)	Sometimes (40-60 %)	Almost always (60-80%)
1144	If you decide to participate, please proceed further and click on Continue.	48	Male	India	MBBS	13	350	160	Private Hospital	Urban	Private Insurance	Public Insurance	Out of Pocket Payment	3	2	Least important/least used	4	Most important/most used							2	3	Least important/least used				Most important/most used	4		Almost Never (20-40%)	Almost Never (20-40%)	Sometimes (40-60 %)	Almost Never (20-40%)	Sometimes (40-60 %)	Sometimes (40-60 %)	Sometimes (40-60 %)	Sometimes (40-60 %)	Sometimes (40-60 %)	Sometimes (40-60 %)	Sometimes (40-60 %)	Almost Never (20-40%)	Almost always (60-80%)	Sometimes (40-60 %)	Sometimes (40-60 %)	Almost always (60-80%)
1145	If you decide to participate, please proceed further and click on Continue.	51	Male	India	MBBS	14	300	160	Private Outpatient facility/Consulting rooms (Outpatient Clinic)	Urban	NO TO: Private Insurance	NO TO: Public Insurance	Out of Pocket Payment	Most important/most used		3	2	Least important/least used	4						Most important/most used	2	4		3	Least important/least used				Almost Never (20-40%)	Sometimes (40-60 %)	Almost Never (20-40%)	Sometimes (40-60 %)	Always (> 80%)	Sometimes (40-60 %)	Almost always (60-80%)	Almost always (60-80%)	Almost Never (20-40%)	Almost Never (20-40%)	Sometimes (40-60 %)	Almost Never (20-40%)	Always (> 80%)	Almost always (60-80%)	Almost always (60-80%)	Always (> 80%)
1150	If you decide to participate, please proceed further and click on Continue.	45	Male	India	MBBS	7	400	180	Private Outpatient facility/Consulting rooms (Outpatient Clinic)	Urban	NO TO: Private Insurance	NO TO: Public Insurance	Out of Pocket Payment	Most important/most used	2	3			Least important/least used	4					Most important/most used		Least important/least used	3		2		4		Almost Never (20-40%)	Almost Never (20-40%)	Never (<20%)	Sometimes (40-60 %)	Almost always (60-80%)	Always (> 80%)	Almost always (60-80%)	Almost always (60-80%)	Almost Never (20-40%)	Never (<20%)	Never (<20%)	Almost Never (20-40%)	Sometimes (40-60 %)	Almost always (60-80%)	Always (> 80%)	Almost always (60-80%)
1151	If you decide to participate, please proceed further and click on Continue.	47	Male	India	MBBS	14	410	170	Private Outpatient facility/Consulting rooms (Outpatient Clinic)	Urban	NO TO: Private Insurance	NO TO: Public Insurance	Out of Pocket Payment	Most important/most used	2	4	3	Least important/least used							4		3	Least important/least used	Most important/most used			2		Never (<20%)	Almost Never (20-40%)	Sometimes (40-60 %)	Sometimes (40-60 %)	Almost always (60-80%)	Always (> 80%)	Almost always (60-80%)	Almost always (60-80%)	Almost Never (20-40%)	Sometimes (40-60 %)	Sometimes (40-60 %)	Sometimes (40-60 %)	Almost always (60-80%)	Always (> 80%)	Almost always (60-80%)	Almost always (60-80%)
1152	If you decide to participate, please proceed further and click on Continue.	50	Male	India	MBBS	17	300	100	Private Hospital	Urban	Private Insurance	Public Insurance	Out of Pocket Payment	Most important/most used		2		4		3	Least important/least used			Most important/most used					3	Least important/least used	4	2		Never (<20%)	Sometimes (40-60 %)	Sometimes (40-60 %)	Almost Never (20-40%)	Almost always (60-80%)	Sometimes (40-60 %)	Almost always (60-80%)	Almost always (60-80%)	Almost Never (20-40%)	Sometimes (40-60 %)	Sometimes (40-60 %)	Almost Never (20-40%)	Almost always (60-80%)	Sometimes (40-60 %)	Almost Never (20-40%)	Sometimes (40-60 %)
1153	If you decide to participate, please proceed further and click on Continue.	39	Male	India	MBBS	12	200	75	Private Hospital	Urban	NO TO: Private Insurance	NO TO: Public Insurance	Out of Pocket Payment	Most important/most used			Least important/least used		2	3	4			4	Most important/most used		3		2			Least important/least used		Almost Never (20-40%)	Sometimes (40-60 %)	Always (> 80%)	Always (> 80%)	Almost always (60-80%)	Almost Never (20-40%)	Sometimes (40-60 %)	Almost Never (20-40%)	Sometimes (40-60 %)	Always (> 80%)	Always (> 80%)	Always (> 80%)	Almost always (60-80%)	Sometimes (40-60 %)	Almost always (60-80%)	Almost always (60-80%)
1154	If you decide to participate, please proceed further and click on Continue.	36	Female	India	MBBS	10	350	150	Primary health care clinic (Outpatient)	Urban	NO TO: Private Insurance	NO TO: Public Insurance	Out of Pocket Payment	Most important/most used		Least important/least used			3	2	4			Least important/least used	Most important/most used		3		2	4				Never (<20%)	Sometimes (40-60 %)	Always (> 80%)	Always (> 80%)	Almost always (60-80%)	Sometimes (40-60 %)	Almost always (60-80%)	Sometimes (40-60 %)	Almost Never (20-40%)	Always (> 80%)	Always (> 80%)	Always (> 80%)	Sometimes (40-60 %)	Sometimes (40-60 %)	Almost always (60-80%)	Always (> 80%)
1155	If you decide to participate, please proceed further and click on Continue.	40	Male	Pakistan	MBBS	14	500	250	Private Hospital	Semi-urban	NO TO: Private Insurance	NO TO: Public Insurance	Out of Pocket Payment	Most important/most used		3				2	Least important/least used	4			3	2		4		Most important/most used	Least important/least used			Sometimes (40-60 %)	Almost always (60-80%)	Almost always (60-80%)	Almost always (60-80%)	Sometimes (40-60 %)	Sometimes (40-60 %)	Sometimes (40-60 %)	Sometimes (40-60 %)	Almost always (60-80%)	Sometimes (40-60 %)	Almost always (60-80%)	Sometimes (40-60 %)	Almost always (60-80%)	Sometimes (40-60 %)	Almost always (60-80%)	Almost always (60-80%)
1156	If you decide to participate, please proceed further and click on Continue.	45	Male	Pakistan	Diploma	19	600	100	Government hospital	Semi-Rural	NO TO: Private Insurance	NO TO: Public Insurance	Out of Pocket Payment	Most important/most used		3		2	Least important/least used	4					4		2	Least important/least used	Most important/most used		3			Sometimes (40-60 %)	Sometimes (40-60 %)	Sometimes (40-60 %)	Sometimes (40-60 %)	Sometimes (40-60 %)	Sometimes (40-60 %)	Sometimes (40-60 %)	Sometimes (40-60 %)	Sometimes (40-60 %)	Sometimes (40-60 %)	Sometimes (40-60 %)	Sometimes (40-60 %)	Sometimes (40-60 %)	Sometimes (40-60 %)	Sometimes (40-60 %)	Sometimes (40-60 %)
1157	If you decide to participate, please proceed further and click on Continue.	43	Male	India	MBBS	8	320	120	Private Outpatient facility/Consulting rooms (Outpatient Clinic)	Urban	NO TO: Private Insurance	NO TO: Public Insurance	Out of Pocket Payment	Most important/most used	2	Least important/least used	3	4						4					3	Most important/most used	Least important/least used	2		Never (<20%)	Almost Never (20-40%)	Almost Never (20-40%)	Never (<20%)	Sometimes (40-60 %)	Almost Never (20-40%)	Almost Never (20-40%)	Sometimes (40-60 %)	Almost Never (20-40%)	Almost Never (20-40%)	Almost Never (20-40%)	Almost always (60-80%)	Sometimes (40-60 %)	Sometimes (40-60 %)	Almost always (60-80%)	Almost always (60-80%)
1158	If you decide to participate, please proceed further and click on Continue.	37	Female	Pakistan	MBBS	10	500	300	Government OPD (Outpatient Clinic)	Semi-urban	Private Insurance	Public Insurance	Out of Pocket Payment		2	Most important/most used		3		4		Least important/least used		Least important/least used			3		2	Most important/most used	4			Sometimes (40-60 %)	Almost always (60-80%)	Sometimes (40-60 %)	Almost always (60-80%)	Almost always (60-80%)	Sometimes (40-60 %)	Sometimes (40-60 %)	Sometimes (40-60 %)	Almost always (60-80%)	Almost always (60-80%)	Almost always (60-80%)	Almost always (60-80%)	Sometimes (40-60 %)	Almost always (60-80%)	Sometimes (40-60 %)	Sometimes (40-60 %)
1159	If you decide to participate, please proceed further and click on Continue.	40	Male	India	MBBS	12	350	160	Private Outpatient facility/Consulting rooms (Outpatient Clinic)	Urban	NO TO: Private Insurance	NO TO: Public Insurance	Out of Pocket Payment	Most important/most used	2	Least important/least used	3	4						4				Most important/most used	2	3		Least important/least used		Never (<20%)	Almost Never (20-40%)	Almost Never (20-40%)	Never (<20%)	Almost always (60-80%)	Sometimes (40-60 %)	Almost always (60-80%)	Almost always (60-80%)	Almost Never (20-40%)	Almost Never (20-40%)	Almost Never (20-40%)	Never (<20%)	Sometimes (40-60 %)	Sometimes (40-60 %)	Almost Never (20-40%)	Almost always (60-80%)
1160	If you decide to participate, please proceed further and click on Continue.	36	Male	India	MBBS	11	100	80	Private Outpatient facility/Consulting rooms (Outpatient Clinic)	Urban	NO TO: Private Insurance	NO TO: Public Insurance	Out of Pocket Payment	Most important/most used			Least important/least used		4	2	3				Most important/most used	4	3				2	Least important/least used		Never (<20%)	Almost always (60-80%)	Always (> 80%)	Always (> 80%)	Sometimes (40-60 %)	Almost Never (20-40%)	Sometimes (40-60 %)	Sometimes (40-60 %)	Sometimes (40-60 %)	Always (> 80%)	Always (> 80%)	Always (> 80%)	Almost always (60-80%)	Almost Never (20-40%)	Sometimes (40-60 %)	Sometimes (40-60 %)
1161	If you decide to participate, please proceed further and click on Continue.	52	Male	India	MBBS	16	400	170	Private Outpatient facility/Consulting rooms (Outpatient Clinic)	Urban	NO TO: Private Insurance	NO TO: Public Insurance	Out of Pocket Payment	Most important/most used	2	Least important/least used	3	4						2		4		Least important/least used		Most important/most used		3		Never (<20%)	Never (<20%)	Almost Never (20-40%)	Never (<20%)	Sometimes (40-60 %)	Sometimes (40-60 %)	Sometimes (40-60 %)	Sometimes (40-60 %)	Almost Never (20-40%)	Almost Never (20-40%)	Almost Never (20-40%)	Never (<20%)	Almost always (60-80%)	Sometimes (40-60 %)	Almost always (60-80%)	Almost always (60-80%)
1162	If you decide to participate, please proceed further and click on Continue.	57	Male	India	MBBS	21	410	180	Private Outpatient facility/Consulting rooms (Outpatient Clinic)	Urban	NO TO: Private Insurance	NO TO: Public Insurance	Out of Pocket Payment	Most important/most used	3		2	Least important/least used			4			4			Most important/most used	2	3			Least important/least used		Never (<20%)	Never (<20%)	Almost Never (20-40%)	Never (<20%)	Sometimes (40-60 %)	Sometimes (40-60 %)	Sometimes (40-60 %)	Sometimes (40-60 %)	Almost Never (20-40%)	Almost Never (20-40%)	Almost Never (20-40%)	Never (<20%)	Almost always (60-80%)	Sometimes (40-60 %)	Sometimes (40-60 %)	Almost always (60-80%)
1164	If you decide to participate, please proceed further and click on Continue.	45	Male	Pakistan	MBBS	20	500	200	Private Hospital	Semi-urban	Private Insurance	NO TO: Public Insurance	Out of Pocket Payment	2		Most important/most used			Least important/least used	3		4			4		2		Most important/most used	3	Least important/least used			Almost always (60-80%)	Almost always (60-80%)	Almost always (60-80%)	Almost always (60-80%)	Almost always (60-80%)	Almost always (60-80%)	Almost always (60-80%)	Almost always (60-80%)	Almost always (60-80%)	Almost always (60-80%)	Almost always (60-80%)	Almost always (60-80%)	Almost always (60-80%)	Almost always (60-80%)	Almost always (60-80%)	Almost always (60-80%)
1165	If you decide to participate, please proceed further and click on Continue.	60	Male	Pakistan	MBBS	33	450	150	Government hospital	Urban	Private Insurance	NO TO: Public Insurance	Out of Pocket Payment	4		3			2	Most important/most used		Least important/least used			Most important/most used		3		2		4	Least important/least used		Sometimes (40-60 %)	Sometimes (40-60 %)	Sometimes (40-60 %)	Sometimes (40-60 %)	Sometimes (40-60 %)	Sometimes (40-60 %)	Sometimes (40-60 %)	Sometimes (40-60 %)	Almost always (60-80%)	Almost always (60-80%)	Almost always (60-80%)	Almost always (60-80%)	Almost always (60-80%)	Almost always (60-80%)	Almost always (60-80%)	Almost always (60-80%)
1166	If you decide to participate, please proceed further and click on Continue.	55	Female	Pakistan	MBBS	30	450	125	Government OPD (Outpatient Clinic)	Semi-Rural	NO TO: Private Insurance	NO TO: Public Insurance	Out of Pocket Payment	3		4			2	Most important/most used		Least important/least used			Most important/most used	Least important/least used	4		2	3				Sometimes (40-60 %)	Almost always (60-80%)	Almost always (60-80%)	Sometimes (40-60 %)	Sometimes (40-60 %)	Sometimes (40-60 %)	Almost always (60-80%)	Almost always (60-80%)	Sometimes (40-60 %)	Sometimes (40-60 %)	Sometimes (40-60 %)	Sometimes (40-60 %)	Sometimes (40-60 %)	Sometimes (40-60 %)	Sometimes (40-60 %)	Sometimes (40-60 %)
1167	If you decide to participate, please proceed further and click on Continue.	45	Male	India	MBBS	12	400	180	Private Outpatient facility/Consulting rooms (Outpatient Clinic)	Urban	NO TO: Private Insurance	NO TO: Public Insurance	Out of Pocket Payment	Most important/most used	2	Least important/least used		4	3					3		4		Most important/most used			Least important/least used	2		Never (<20%)	Almost Never (20-40%)	Almost Never (20-40%)	Never (<20%)	Sometimes (40-60 %)	Sometimes (40-60 %)	Almost Never (20-40%)	Sometimes (40-60 %)	Almost Never (20-40%)	Almost Never (20-40%)	Almost Never (20-40%)	Never (<20%)	Almost always (60-80%)	Sometimes (40-60 %)	Almost always (60-80%)	Almost always (60-80%)
1168	If you decide to participate, please proceed further and click on Continue.	56	Male	India	MBBS	18	450	160	Private Outpatient facility/Consulting rooms (Outpatient Clinic)	Urban	NO TO: Private Insurance	NO TO: Public Insurance	Out of Pocket Payment	Most important/most used		2	3	4		Least important/least used				2		Least important/least used			3	4		Most important/most used		Never (<20%)	Almost Never (20-40%)	Almost Never (20-40%)	Never (<20%)	Sometimes (40-60 %)	Sometimes (40-60 %)	Sometimes (40-60 %)	Sometimes (40-60 %)	Almost Never (20-40%)	Almost Never (20-40%)	Almost Never (20-40%)	Never (<20%)	Almost always (60-80%)	Sometimes (40-60 %)	Almost always (60-80%)	Almost always (60-80%)
1171	If you decide to participate, please proceed further and click on Continue.	51	Female	Pakistan	Diploma	22	600	200	Government OPD (Outpatient Clinic)	Semi-urban	Private Insurance	NO TO: Public Insurance	Out of Pocket Payment	2		3			Most important/most used	4		Least important/least used			Least important/least used		Most important/most used		3	2	4			Almost always (60-80%)	Almost always (60-80%)	Almost always (60-80%)	Almost always (60-80%)	Sometimes (40-60 %)	Sometimes (40-60 %)	Sometimes (40-60 %)	Sometimes (40-60 %)	Almost always (60-80%)	Almost always (60-80%)	Almost always (60-80%)	Almost always (60-80%)	Almost Never (20-40%)	Sometimes (40-60 %)	Sometimes (40-60 %)	Almost Never (20-40%)
1172	If you decide to participate, please proceed further and click on Continue.	55	Male	Pakistan	MBBS	28	550	250	Private Hospital	Urban	Private Insurance	NO TO: Public Insurance	Out of Pocket Payment	3		2			Most important/most used		4	Least important/least used		Least important/least used			2		Most important/most used	4	3			Almost always (60-80%)	Almost always (60-80%)	Almost always (60-80%)	Almost always (60-80%)	Almost always (60-80%)	Almost always (60-80%)	Almost always (60-80%)	Almost always (60-80%)	Almost always (60-80%)	Almost always (60-80%)	Almost always (60-80%)	Almost always (60-80%)	Almost always (60-80%)	Almost always (60-80%)	Almost always (60-80%)	Almost always (60-80%)
1173	If you decide to participate, please proceed further and click on Continue.	43	Female	Pakistan	Diploma	15	450	200	Primary health care clinic (Outpatient)	Semi-Rural	Private Insurance	NO TO: Public Insurance	Out of Pocket Payment	Most important/most used		4			Least important/least used	3		2			4	3	Most important/most used			2		Least important/least used		Sometimes (40-60 %)	Almost always (60-80%)	Almost always (60-80%)	Sometimes (40-60 %)	Sometimes (40-60 %)	Almost always (60-80%)	Almost always (60-80%)	Sometimes (40-60 %)	Sometimes (40-60 %)	Almost always (60-80%)	Almost always (60-80%)	Almost always (60-80%)	Almost Never (20-40%)	Sometimes (40-60 %)	Sometimes (40-60 %)	Almost Never (20-40%)
1177	If you decide to participate, please proceed further and click on Continue.	48	Female	Pakistan	MBBS	21	450	100	Government hospital	Semi-Rural	NO TO: Private Insurance	NO TO: Public Insurance	Out of Pocket Payment	Most important/most used	Least important/least used	2			4	3					3		Most important/most used		4	2	Least important/least used			Sometimes (40-60 %)	Sometimes (40-60 %)	Sometimes (40-60 %)	Sometimes (40-60 %)	Sometimes (40-60 %)	Sometimes (40-60 %)	Sometimes (40-60 %)	Sometimes (40-60 %)	Sometimes (40-60 %)	Sometimes (40-60 %)	Sometimes (40-60 %)	Sometimes (40-60 %)	Almost Never (20-40%)	Sometimes (40-60 %)	Sometimes (40-60 %)	Sometimes (40-60 %)
1178	If you decide to participate, please proceed further and click on Continue.	47	Female	Pakistan	MBBS	20	550	250	Private Hospital	Urban	Private Insurance	NO TO: Public Insurance	Out of Pocket Payment	Most important/most used				3	2	4		Least important/least used		4	3				2	Most important/most used	Least important/least used			Almost always (60-80%)	Almost always (60-80%)	Almost always (60-80%)	Almost always (60-80%)	Sometimes (40-60 %)	Sometimes (40-60 %)	Almost always (60-80%)	Sometimes (40-60 %)	Sometimes (40-60 %)	Almost always (60-80%)	Almost always (60-80%)	Almost always (60-80%)	Almost Never (20-40%)	Sometimes (40-60 %)	Sometimes (40-60 %)	Sometimes (40-60 %)
1179	If you decide to participate, please proceed further and click on Continue.	53	Male	Pakistan	MBBS	26	550	250	Private Outpatient facility/Consulting rooms (Outpatient Clinic)	Semi-urban	NO TO: Private Insurance	NO TO: Public Insurance	Out of Pocket Payment	Least important/least used	3	2			4	Most important/most used					3		Most important/most used	Least important/least used	2	4				Sometimes (40-60 %)	Almost always (60-80%)	Almost always (60-80%)	Almost always (60-80%)	Sometimes (40-60 %)	Sometimes (40-60 %)	Sometimes (40-60 %)	Sometimes (40-60 %)	Almost always (60-80%)	Almost always (60-80%)	Almost always (60-80%)	Almost always (60-80%)	Sometimes (40-60 %)	Almost always (60-80%)	Almost always (60-80%)	Almost always (60-80%)
1181	If you decide to participate, please proceed further and click on Continue.	38	Male	UAE	MBBS	6	325	40	Private Hospital	Urban	Private Insurance	Public Insurance	NO TO: Out of Pocket Payment	2	Most important/most used	3		4		Least important/least used					Most important/most used	2			3	4	Least important/least used			Sometimes (40-60 %)	Almost always (60-80%)	Always (> 80%)	Always (> 80%)	Sometimes (40-60 %)	Almost Never (20-40%)	Almost Never (20-40%)	Sometimes (40-60 %)	Almost always (60-80%)	Sometimes (40-60 %)	Almost always (60-80%)	Always (> 80%)	Always (> 80%)	Sometimes (40-60 %)	Almost always (60-80%)	Sometimes (40-60 %)
1183	If you decide to participate, please proceed further and click on Continue.	39	Male	Pakistan	Diploma	13	450	200	Private Outpatient facility/Consulting rooms (Outpatient Clinic)	Semi-Rural	Private Insurance	NO TO: Public Insurance	Out of Pocket Payment	4					Most important/most used	2	Least important/least used	3			3		2	Least important/least used	Most important/most used		4			Sometimes (40-60 %)	Sometimes (40-60 %)	Sometimes (40-60 %)	Sometimes (40-60 %)	Sometimes (40-60 %)	Sometimes (40-60 %)	Sometimes (40-60 %)	Sometimes (40-60 %)	Sometimes (40-60 %)	Sometimes (40-60 %)	Sometimes (40-60 %)	Sometimes (40-60 %)	Sometimes (40-60 %)	Sometimes (40-60 %)	Sometimes (40-60 %)	Sometimes (40-60 %)
1185	If you decide to participate, please proceed further and click on Continue.	47	Male	Pakistan	Diploma	20	350	75	Government hospital	Semi-urban	NO TO: Private Insurance	NO TO: Public Insurance	Out of Pocket Payment	Most important/most used	2	Least important/least used			3	4					Most important/most used		3		2	4	Least important/least used			Almost always (60-80%)	Almost always (60-80%)	Almost always (60-80%)	Almost always (60-80%)	Sometimes (40-60 %)	Almost always (60-80%)	Sometimes (40-60 %)	Sometimes (40-60 %)	Sometimes (40-60 %)	Almost always (60-80%)	Almost always (60-80%)	Almost always (60-80%)	Sometimes (40-60 %)	Almost always (60-80%)	Almost always (60-80%)	Sometimes (40-60 %)
1195	If you decide to participate, please proceed further and click on Continue.	56	Male	Pakistan	MBBS	30	450	150	Government hospital	Semi-urban	NO TO: Private Insurance	NO TO: Public Insurance	Out of Pocket Payment	2			4	3	Least important/least used	Most important/most used					4	Least important/least used	Most important/most used		3	2				Sometimes (40-60 %)	Sometimes (40-60 %)	Sometimes (40-60 %)	Sometimes (40-60 %)	Sometimes (40-60 %)	Sometimes (40-60 %)	Sometimes (40-60 %)	Sometimes (40-60 %)	Sometimes (40-60 %)	Almost always (60-80%)	Almost always (60-80%)	Almost always (60-80%)	Almost Never (20-40%)	Sometimes (40-60 %)	Almost always (60-80%)	Almost Never (20-40%)
1196	If you decide to participate, please proceed further and click on Continue.	49	Male	Pakistan	MBBS	24	550	300	Private Outpatient facility/Consulting rooms (Outpatient Clinic)	Urban	Private Insurance	NO TO: Public Insurance	Out of Pocket Payment	2	3			4	Most important/most used	Least important/least used					2	Least important/least used	Most important/most used		3		4			Sometimes (40-60 %)	Sometimes (40-60 %)	Sometimes (40-60 %)	Sometimes (40-60 %)	Sometimes (40-60 %)	Sometimes (40-60 %)	Sometimes (40-60 %)	Sometimes (40-60 %)	Almost always (60-80%)	Almost always (60-80%)	Almost always (60-80%)	Almost always (60-80%)	Sometimes (40-60 %)	Almost always (60-80%)	Sometimes (40-60 %)	Sometimes (40-60 %)
1197	If you decide to participate, please proceed further and click on Continue.	38	Male	Algeria	MBBS	6	350	50	Primary health care clinic (Outpatient)	Rural	NO TO: Private Insurance	NO TO: Public Insurance	Out of Pocket Payment			4	3	Most important/most used	2		Least important/least used				4	Most important/most used	3		Least important/least used			2		Sometimes (40-60 %)	Almost Never (20-40%)	Sometimes (40-60 %)	Almost Never (20-40%)	Sometimes (40-60 %)	Sometimes (40-60 %)	Almost Never (20-40%)	Almost always (60-80%)	Sometimes (40-60 %)	Sometimes (40-60 %)	Sometimes (40-60 %)	Almost Never (20-40%)	Almost always (60-80%)	Sometimes (40-60 %)	Almost always (60-80%)	Almost always (60-80%)
1198	If you decide to participate, please proceed further and click on Continue.	42	Male	Egypt	MBBS	8	300	30	Government hospital	Semi-Rural	Private Insurance	Public Insurance	NO TO: Out of Pocket Payment		4	3	Most important/most used	2	Least important/least used					Most important/most used		4	Least important/least used		2		3			Sometimes (40-60 %)	Almost always (60-80%)	Almost always (60-80%)	Almost Never (20-40%)	Sometimes (40-60 %)	Almost always (60-80%)	Always (> 80%)	Sometimes (40-60 %)	Almost always (60-80%)	Sometimes (40-60 %)	Almost Never (20-40%)	Almost Never (20-40%)	Always (> 80%)	Always (> 80%)	Always (> 80%)	Almost always (60-80%)
1199	If you decide to participate, please proceed further and click on Continue.	56	Male	Pakistan	MBBS	30	450	125	Government hospital	Urban	NO TO: Private Insurance	NO TO: Public Insurance	Out of Pocket Payment		Least important/least used	4			Most important/most used		2	3		4	2		3		Least important/least used		Most important/most used			Almost always (60-80%)	Almost always (60-80%)	Almost always (60-80%)	Almost always (60-80%)	Almost always (60-80%)	Sometimes (40-60 %)	Sometimes (40-60 %)	Sometimes (40-60 %)	Almost always (60-80%)	Almost always (60-80%)	Almost always (60-80%)	Almost always (60-80%)	Sometimes (40-60 %)	Sometimes (40-60 %)	Sometimes (40-60 %)	Sometimes (40-60 %)
1201	If you decide to participate, please proceed further and click on Continue.	44	Male	Pakistan	Diploma	18	450	200	Primary health care clinic (Outpatient)	Semi-urban	NO TO: Private Insurance	NO TO: Public Insurance	Out of Pocket Payment	Most important/most used		2			3	Least important/least used		4			3		Most important/most used	4	2	Least important/least used				Sometimes (40-60 %)	Almost always (60-80%)	Almost always (60-80%)	Almost always (60-80%)	Sometimes (40-60 %)	Almost always (60-80%)	Sometimes (40-60 %)	Sometimes (40-60 %)	Almost always (60-80%)	Almost always (60-80%)	Almost always (60-80%)	Almost always (60-80%)	Almost Never (20-40%)	Sometimes (40-60 %)	Sometimes (40-60 %)	Almost Never (20-40%)
1202	If you decide to participate, please proceed further and click on Continue.	48	Female	Pakistan	MBBS	22	450	150	Government hospital	Semi-Rural	NO TO: Private Insurance	NO TO: Public Insurance	Out of Pocket Payment			2			Most important/most used	3	Least important/least used	4		Least important/least used	3		2		Most important/most used		4			Sometimes (40-60 %)	Sometimes (40-60 %)	Sometimes (40-60 %)	Sometimes (40-60 %)	Sometimes (40-60 %)	Sometimes (40-60 %)	Sometimes (40-60 %)	Sometimes (40-60 %)	Almost always (60-80%)	Almost always (60-80%)	Almost always (60-80%)	Almost always (60-80%)	Almost always (60-80%)	Almost always (60-80%)	Almost always (60-80%)	Almost always (60-80%)
1213	If you decide to participate, please proceed further and click on Continue.	43	Male	Algeria	MBBS	10	320	30	Private Hospital	Urban	Private Insurance	NO TO: Public Insurance	Out of Pocket Payment	4	Least important/least used		3	Most important/most used	2						Least important/least used	4			Most important/most used	2	3			Almost Never (20-40%)	Sometimes (40-60 %)	Sometimes (40-60 %)	Almost Never (20-40%)	Almost Never (20-40%)	Sometimes (40-60 %)	Sometimes (40-60 %)	Sometimes (40-60 %)	Sometimes (40-60 %)	Almost Never (20-40%)	Sometimes (40-60 %)	Almost always (60-80%)	Sometimes (40-60 %)	Sometimes (40-60 %)	Almost always (60-80%)	Almost always (60-80%)
1214	If you decide to participate, please proceed further and click on Continue.	43	Male	Algeria	MBBS	8	300	20	Primary health care clinic (Outpatient)	Urban	Private Insurance	NO TO: Public Insurance	Out of Pocket Payment			4	Most important/most used	2		Least important/least used	3			3		Least important/least used	2	4			Most important/most used			Almost Never (20-40%)	Sometimes (40-60 %)	Almost always (60-80%)	Almost Never (20-40%)	Sometimes (40-60 %)	Almost always (60-80%)	Almost always (60-80%)	Almost always (60-80%)	Sometimes (40-60 %)	Sometimes (40-60 %)	Sometimes (40-60 %)	Sometimes (40-60 %)	Almost always (60-80%)	Almost always (60-80%)	Almost always (60-80%)	Almost always (60-80%)
1215	If you decide to participate, please proceed further and click on Continue.	39	Male	Morocco	MBBS	9	350	30	Primary health care clinic (Outpatient)	Rural	NO TO: Private Insurance	NO TO: Public Insurance	Out of Pocket Payment	4			3		Most important/most used	Least important/least used	2				Most important/most used	4	2		Least important/least used	3				Almost Never (20-40%)	Almost Never (20-40%)	Sometimes (40-60 %)	Almost Never (20-40%)	Sometimes (40-60 %)	Almost Never (20-40%)	Almost always (60-80%)	Almost always (60-80%)	Sometimes (40-60 %)	Almost Never (20-40%)	Almost always (60-80%)	Sometimes (40-60 %)	Almost always (60-80%)	Sometimes (40-60 %)	Almost always (60-80%)	Almost always (60-80%)
1216	If you decide to participate, please proceed further and click on Continue.	43	Male	Vietnam	MBBS	11	300	30	Private Hospital	Urban	Private Insurance	Public Insurance	NO TO: Out of Pocket Payment		2		Most important/most used	3	Least important/least used		4			3				2	4		Least important/least used	Most important/most used		Almost always (60-80%)	Sometimes (40-60 %)	Almost Never (20-40%)	Almost always (60-80%)	Almost always (60-80%)	Always (> 80%)	Always (> 80%)	Almost always (60-80%)	Almost always (60-80%)	Sometimes (40-60 %)	Sometimes (40-60 %)	Sometimes (40-60 %)	Almost always (60-80%)	Almost Never (20-40%)	Almost Never (20-40%)	Always (> 80%)
1217	If you decide to participate, please proceed further and click on Continue.	45	Male	Morocco	MBBS	7	325	20	Private Hospital	Rural	Private Insurance	Public Insurance	NO TO: Out of Pocket Payment			Most important/most used	Least important/least used		4		3	2		4				Least important/least used	2		3	Most important/most used		Almost always (60-80%)	Sometimes (40-60 %)	Almost Never (20-40%)	Almost always (60-80%)	Sometimes (40-60 %)	Always (> 80%)	Almost always (60-80%)	Always (> 80%)	Almost always (60-80%)	Sometimes (40-60 %)	Always (> 80%)	Almost always (60-80%)	Always (> 80%)	Always (> 80%)	Always (> 80%)	Almost always (60-80%)
1220	If you decide to participate, please proceed further and click on Continue.	40	Male	UAE	MBBS	10	300	40	Private Hospital	Urban	Private Insurance	Public Insurance	NO TO: Out of Pocket Payment	2	Most important/most used			3		4		Least important/least used		Most important/most used			2	Least important/least used		4		3		Almost Never (20-40%)	Sometimes (40-60 %)	Almost always (60-80%)	Always (> 80%)	Always (> 80%)	Almost always (60-80%)	Sometimes (40-60 %)	Almost always (60-80%)	Almost Never (20-40%)	Almost Never (20-40%)	Sometimes (40-60 %)	Almost always (60-80%)	Almost always (60-80%)	Sometimes (40-60 %)	Always (> 80%)	Always (> 80%)
1222	If you decide to participate, please proceed further and click on Continue.	45	Male	Egypt	MBBS	8	300	40	Private Outpatient facility/Consulting rooms (Outpatient Clinic)	Urban	Private Insurance	NO TO: Public Insurance	NO TO: Out of Pocket Payment	4			Most important/most used	3	2	Least important/least used					3	Least important/least used		4	Most important/most used		2			Almost Never (20-40%)	Almost Never (20-40%)	Sometimes (40-60 %)	Almost Never (20-40%)	Almost always (60-80%)	Almost always (60-80%)	Almost always (60-80%)	Almost always (60-80%)	Sometimes (40-60 %)	Sometimes (40-60 %)	Almost always (60-80%)	Almost always (60-80%)	Almost always (60-80%)	Almost always (60-80%)	Almost always (60-80%)	Almost always (60-80%)
1224	If you decide to participate, please proceed further and click on Continue.	35	Male	Morocco	MBBS	8	380	80	Private Hospital	Urban	Private Insurance	NO TO: Public Insurance	NO TO: Out of Pocket Payment	2	3	Most important/most used		4		Least important/least used					Least important/least used	4	3				Most important/most used	2		Sometimes (40-60 %)	Almost Never (20-40%)	Sometimes (40-60 %)	Never (<20%)	Almost Never (20-40%)	Sometimes (40-60 %)	Almost Never (20-40%)	Sometimes (40-60 %)	Sometimes (40-60 %)	Almost always (60-80%)	Almost Never (20-40%)	Almost Never (20-40%)	Sometimes (40-60 %)	Sometimes (40-60 %)	Almost always (60-80%)	Almost Never (20-40%)
1225	If you decide to participate, please proceed further and click on Continue.	47	Male	Egypt	MBBS	12	300	20	Private Hospital	Urban	Private Insurance	NO TO: Public Insurance	NO TO: Out of Pocket Payment		Most important/most used	4	2	3	Least important/least used						4	2	Least important/least used	Most important/most used	3					Almost Never (20-40%)	Almost Never (20-40%)	Almost Never (20-40%)	Sometimes (40-60 %)	Sometimes (40-60 %)	Almost always (60-80%)	Almost always (60-80%)	Almost always (60-80%)	Sometimes (40-60 %)	Sometimes (40-60 %)	Sometimes (40-60 %)	Sometimes (40-60 %)	Almost always (60-80%)	Almost always (60-80%)	Almost always (60-80%)	Almost always (60-80%)
1230	If you decide to participate, please proceed further and click on Continue.	39	Male	Morocco	MBBS	9	300	70	Private Hospital	Urban	Private Insurance	NO TO: Public Insurance	NO TO: Out of Pocket Payment			2	Most important/most used	Least important/least used	4		3			4		2	Most important/most used	3		Least important/least used				Sometimes (40-60 %)	Almost always (60-80%)	Sometimes (40-60 %)	Always (> 80%)	Sometimes (40-60 %)	Almost always (60-80%)	Always (> 80%)	Almost always (60-80%)	Always (> 80%)	Always (> 80%)	Sometimes (40-60 %)	Almost always (60-80%)	Almost always (60-80%)	Always (> 80%)	Sometimes (40-60 %)	Almost always (60-80%)
1232	If you decide to participate, please proceed further and click on Continue.	32	Male	Thailand	MBBS	5	300	100	Private Outpatient facility/Consulting rooms (Outpatient Clinic)	Urban	NO TO: Private Insurance	NO TO: Public Insurance	Out of Pocket Payment	4		3	Most important/most used	2	Least important/least used					Most important/most used			2			4	Least important/least used	3		Almost always (60-80%)	Always (> 80%)	Always (> 80%)	Almost always (60-80%)	Sometimes (40-60 %)	Almost always (60-80%)	Almost always (60-80%)	Always (> 80%)	Almost always (60-80%)	Always (> 80%)	Sometimes (40-60 %)	Almost always (60-80%)	Almost always (60-80%)	Almost always (60-80%)	Sometimes (40-60 %)	Almost always (60-80%)
1238	If you decide to participate, please proceed further and click on Continue.	35	Male	Thailand	MBBS	5	275	75	Private Hospital	Urban	Private Insurance	NO TO: Public Insurance	NO TO: Out of Pocket Payment	Most important/most used	2	3	Least important/least used		4							Most important/most used		Least important/least used	2	3	4			Always (> 80%)	Sometimes (40-60 %)	Almost always (60-80%)	Almost Never (20-40%)	Almost always (60-80%)	Sometimes (40-60 %)	Almost Never (20-40%)	Sometimes (40-60 %)	Almost always (60-80%)	Never (<20%)	Sometimes (40-60 %)	Almost Never (20-40%)	Sometimes (40-60 %)	Almost Never (20-40%)	Almost always (60-80%)	Sometimes (40-60 %)
1250	If you decide to participate, please proceed further and click on Continue.	36	Male	India	MBBS	10	350	150	Private Hospital	Urban	NO TO: Private Insurance	NO TO: Public Insurance	Out of Pocket Payment	Most important/most used			3		4	2	Least important/least used			4	Most important/most used	2			3			Least important/least used		Never (<20%)	Always (> 80%)	Always (> 80%)	Always (> 80%)	Almost always (60-80%)	Almost Never (20-40%)	Almost Never (20-40%)	Sometimes (40-60 %)	Sometimes (40-60 %)	Always (> 80%)	Always (> 80%)	Always (> 80%)	Always (> 80%)	Sometimes (40-60 %)	Sometimes (40-60 %)	Almost always (60-80%)
1251	If you decide to participate, please proceed further and click on Continue.	46	Male	Morocco	MBBS	9	425	100	Private Outpatient facility/Consulting rooms (Outpatient Clinic)	Semi-Rural	Private Insurance	NO TO: Public Insurance	NO TO: Out of Pocket Payment	2		4	Most important/most used	3		Least important/least used					2		Most important/most used		4	Least important/least used	3			Almost Never (20-40%)	Almost Never (20-40%)	Almost Never (20-40%)	Almost Never (20-40%)	Sometimes (40-60 %)	Sometimes (40-60 %)	Almost always (60-80%)	Almost always (60-80%)	Sometimes (40-60 %)	Sometimes (40-60 %)	Sometimes (40-60 %)	Almost Never (20-40%)	Almost always (60-80%)	Almost always (60-80%)	Almost always (60-80%)	Almost always (60-80%)
1252	If you decide to participate, please proceed further and click on Continue.	34	Male	India	MBBS	8	150	100	Private Hospital	Urban	NO TO: Private Insurance	NO TO: Public Insurance	Out of Pocket Payment	Most important/most used			3		4	2	Least important/least used				Most important/most used		3	Least important/least used	2		4			Never (<20%)	Always (> 80%)	Always (> 80%)	Always (> 80%)	Sometimes (40-60 %)	Almost Never (20-40%)	Sometimes (40-60 %)	Almost always (60-80%)	Sometimes (40-60 %)	Always (> 80%)	Always (> 80%)	Always (> 80%)	Almost always (60-80%)	Sometimes (40-60 %)	Almost always (60-80%)	Almost always (60-80%)
1253	If you decide to participate, please proceed further and click on Continue.	48	Male	Vietnam	MBBS	11	300	80	Private Outpatient facility/Consulting rooms (Outpatient Clinic)	Rural	Private Insurance	NO TO: Public Insurance	Out of Pocket Payment	3		4	Most important/most used	2			Least important/least used			Most important/most used			3		4	Least important/least used	2			Never (<20%)	Never (<20%)	Never (<20%)	Never (<20%)	Sometimes (40-60 %)	Sometimes (40-60 %)	Sometimes (40-60 %)	Sometimes (40-60 %)	Almost Never (20-40%)	Sometimes (40-60 %)	Almost Never (20-40%)	Almost Never (20-40%)	Sometimes (40-60 %)	Almost always (60-80%)	Almost always (60-80%)	Almost always (60-80%)
1255	If you decide to participate, please proceed further and click on Continue.	35	Male	Pakistan	MBBS	7	320	120	Private Hospital	Urban	Private Insurance	NO TO: Public Insurance	Out of Pocket Payment	4		Least important/least used		Most important/most used	2			3				3			2	Least important/least used	Most important/most used	4		Sometimes (40-60 %)	Almost always (60-80%)	Almost always (60-80%)	Never (<20%)	Always (> 80%)	Almost always (60-80%)	Sometimes (40-60 %)	Almost always (60-80%)	Sometimes (40-60 %)	Almost always (60-80%)	Almost always (60-80%)	Never (<20%)	Almost always (60-80%)	Sometimes (40-60 %)	Sometimes (40-60 %)	Almost always (60-80%)
1263	If you decide to participate, please proceed further and click on Continue.	40	Male	Pakistan	MBBS	10	425	120	Government hospital	Urban	Private Insurance	NO TO: Public Insurance	Out of Pocket Payment				Most important/most used	2	3	Least important/least used	4				2	Most important/most used		4		Least important/least used	3			Sometimes (40-60 %)	Almost always (60-80%)	Almost always (60-80%)	Almost Never (20-40%)	Always (> 80%)	Sometimes (40-60 %)	Almost Never (20-40%)	Almost always (60-80%)	Sometimes (40-60 %)	Almost always (60-80%)	Always (> 80%)	Almost Never (20-40%)	Almost always (60-80%)	Almost Never (20-40%)	Never (<20%)	Almost always (60-80%)
1266	If you decide to participate, please proceed further and click on Continue.	37	Female	Pakistan	MBBS	7	100	50	Private Hospital	Urban	NO TO: Private Insurance	NO TO: Public Insurance	Out of Pocket Payment	Least important/least used			Most important/most used	2			3	4			3	Most important/most used		2			4	Least important/least used		Almost always (60-80%)	Almost Never (20-40%)	Sometimes (40-60 %)	Almost Never (20-40%)	Always (> 80%)	Sometimes (40-60 %)	Almost Never (20-40%)	Almost always (60-80%)	Almost always (60-80%)	Never (<20%)	Always (> 80%)	Almost Never (20-40%)	Always (> 80%)	Almost Never (20-40%)	Almost always (60-80%)	Almost always (60-80%)
1269	If you decide to participate, please proceed further and click on Continue.	44	Male	Vietnam	MBBS	12	150	100	Government hospital	Urban	Private Insurance	Public Insurance	Out of Pocket Payment	3			2		4		Least important/least used	Most important/most used			Least important/least used		Most important/most used	4	2			3		Always (> 80%)	Almost always (60-80%)	Almost always (60-80%)	Almost always (60-80%)	Sometimes (40-60 %)	Almost always (60-80%)	Sometimes (40-60 %)	Sometimes (40-60 %)	Almost always (60-80%)	Almost always (60-80%)	Always (> 80%)	Always (> 80%)	Almost always (60-80%)	Almost always (60-80%)	Almost always (60-80%)	Almost always (60-80%)
1272	If you decide to participate, please proceed further and click on Continue.	42	Female	Vietnam	MBBS	10	150	80	Government hospital	Urban	Private Insurance	Public Insurance	Out of Pocket Payment	2	Most important/most used			4	3		Least important/least used					Most important/most used			Least important/least used	3	2	4		Almost always (60-80%)	Almost Never (20-40%)	Sometimes (40-60 %)	Almost Never (20-40%)	Always (> 80%)	Sometimes (40-60 %)	Almost Never (20-40%)	Almost always (60-80%)	Almost always (60-80%)	Sometimes (40-60 %)	Almost always (60-80%)	Almost Never (20-40%)	Always (> 80%)	Almost always (60-80%)	Sometimes (40-60 %)	Sometimes (40-60 %)
1275	If you decide to participate, please proceed further and click on Continue.	48	Male	Pakistan	MBBS	22	450	150	Government hospital	Semi-Rural	NO TO: Private Insurance	NO TO: Public Insurance	Out of Pocket Payment	Most important/most used		Least important/least used			3	2	4				3		2		4	Most important/most used	Least important/least used			Sometimes (40-60 %)	Sometimes (40-60 %)	Sometimes (40-60 %)	Sometimes (40-60 %)	Sometimes (40-60 %)	Sometimes (40-60 %)	Sometimes (40-60 %)	Sometimes (40-60 %)	Sometimes (40-60 %)	Sometimes (40-60 %)	Sometimes (40-60 %)	Sometimes (40-60 %)	Sometimes (40-60 %)	Sometimes (40-60 %)	Sometimes (40-60 %)	Sometimes (40-60 %)
1276	If you decide to participate, please proceed further and click on Continue.	49	Male	Pakistan	MBBS	23	500	300	Government OPD (Outpatient Clinic)	Urban	NO TO: Private Insurance	NO TO: Public Insurance	Out of Pocket Payment	2		Least important/least used		4	Most important/most used	3				Least important/least used	3		Most important/most used		4	2				Almost always (60-80%)	Almost always (60-80%)	Almost always (60-80%)	Almost always (60-80%)	Sometimes (40-60 %)	Sometimes (40-60 %)	Sometimes (40-60 %)	Sometimes (40-60 %)	Sometimes (40-60 %)	Sometimes (40-60 %)	Sometimes (40-60 %)	Sometimes (40-60 %)	Sometimes (40-60 %)	Sometimes (40-60 %)	Sometimes (40-60 %)	Sometimes (40-60 %)
1277	If you decide to participate, please proceed further and click on Continue.	53	Male	Pakistan	MBBS	28	550	300	Private Hospital	Semi-urban	Private Insurance	NO TO: Public Insurance	Out of Pocket Payment	2	3	4			Most important/most used	Least important/least used					Most important/most used		3	4	Least important/least used	2				Almost always (60-80%)	Almost always (60-80%)	Almost always (60-80%)	Almost always (60-80%)	Sometimes (40-60 %)	Almost always (60-80%)	Almost always (60-80%)	Sometimes (40-60 %)	Almost always (60-80%)	Almost always (60-80%)	Almost always (60-80%)	Almost always (60-80%)	Sometimes (40-60 %)	Sometimes (40-60 %)	Almost always (60-80%)	Sometimes (40-60 %)
1278	If you decide to participate, please proceed further and click on Continue.	40	Male	Pakistan	Diploma	15	450	250	Private Outpatient facility/Consulting rooms (Outpatient Clinic)	Urban	Private Insurance	Public Insurance	Out of Pocket Payment	Most important/most used		4			2	3	Least important/least used				4		Most important/most used	Least important/least used	2	3				Almost always (60-80%)	Almost always (60-80%)	Almost always (60-80%)	Almost always (60-80%)	Sometimes (40-60 %)	Sometimes (40-60 %)	Almost always (60-80%)	Sometimes (40-60 %)	Sometimes (40-60 %)	Sometimes (40-60 %)	Sometimes (40-60 %)	Sometimes (40-60 %)	Almost Never (20-40%)	Sometimes (40-60 %)	Sometimes (40-60 %)	Sometimes (40-60 %)
1279	If you decide to participate, please proceed further and click on Continue.	44	Female	Pakistan	Diploma	18	500	300	Government OPD (Outpatient Clinic)	Semi-Rural	NO TO: Private Insurance	NO TO: Public Insurance	Out of Pocket Payment	Most important/most used	Least important/least used	4			2	3					2	4	3		Least important/least used	Most important/most used				Sometimes (40-60 %)	Sometimes (40-60 %)	Sometimes (40-60 %)	Sometimes (40-60 %)	Sometimes (40-60 %)	Sometimes (40-60 %)	Sometimes (40-60 %)	Sometimes (40-60 %)	Almost always (60-80%)	Almost always (60-80%)	Almost always (60-80%)	Almost always (60-80%)	Almost always (60-80%)	Almost always (60-80%)	Almost always (60-80%)	Almost always (60-80%)
1280	If you decide to participate, please proceed further and click on Continue.	50	Male	Pakistan	MBBS	24	500	300	Private Outpatient facility/Consulting rooms (Outpatient Clinic)	Semi-urban	Private Insurance	NO TO: Public Insurance	Out of Pocket Payment	3					2	Most important/most used	Least important/least used	4			4	Least important/least used	2		3	Most important/most used				Almost always (60-80%)	Almost always (60-80%)	Almost always (60-80%)	Almost always (60-80%)	Almost always (60-80%)	Sometimes (40-60 %)	Sometimes (40-60 %)	Sometimes (40-60 %)	Sometimes (40-60 %)	Almost always (60-80%)	Almost always (60-80%)	Almost always (60-80%)	Almost Never (20-40%)	Sometimes (40-60 %)	Sometimes (40-60 %)	Sometimes (40-60 %)
1281	If you decide to participate, please proceed further and click on Continue.	42	Female	Pakistan	Diploma	15	500	250	Private Hospital	Semi-urban	Private Insurance	NO TO: Public Insurance	Out of Pocket Payment	Most important/most used		2		3	4			Least important/least used			Least important/least used		3		2	Most important/most used	4			Almost always (60-80%)	Almost always (60-80%)	Almost always (60-80%)	Almost always (60-80%)	Sometimes (40-60 %)	Almost always (60-80%)	Sometimes (40-60 %)	Almost always (60-80%)	Sometimes (40-60 %)	Almost always (60-80%)	Almost always (60-80%)	Almost always (60-80%)	Sometimes (40-60 %)	Sometimes (40-60 %)	Sometimes (40-60 %)	Sometimes (40-60 %)
1282	If you decide to participate, please proceed further and click on Continue.	55	Male	Pakistan	MBBS	30	400	100	Government hospital	Semi-Rural	NO TO: Private Insurance	NO TO: Public Insurance	Out of Pocket Payment	Most important/most used		Least important/least used			4	2	3				3		4	Least important/least used	Most important/most used	2				Sometimes (40-60 %)	Sometimes (40-60 %)	Sometimes (40-60 %)	Sometimes (40-60 %)	Sometimes (40-60 %)	Sometimes (40-60 %)	Sometimes (40-60 %)	Sometimes (40-60 %)	Sometimes (40-60 %)	Sometimes (40-60 %)	Sometimes (40-60 %)	Sometimes (40-60 %)	Sometimes (40-60 %)	Sometimes (40-60 %)	Sometimes (40-60 %)	Sometimes (40-60 %)
1283	If you decide to participate, please proceed further and click on Continue.	39	Female	Pakistan	Diploma	12	400	200	Primary health care clinic (Outpatient)	Urban	Private Insurance	Public Insurance	Out of Pocket Payment	3		2			Most important/most used	Least important/least used		4			4		3		2	Most important/most used		Least important/least used		Almost always (60-80%)	Always (> 80%)	Always (> 80%)	Always (> 80%)	Almost always (60-80%)	Sometimes (40-60 %)	Almost always (60-80%)	Sometimes (40-60 %)	Sometimes (40-60 %)	Almost always (60-80%)	Almost always (60-80%)	Almost always (60-80%)	Sometimes (40-60 %)	Almost always (60-80%)	Almost always (60-80%)	Sometimes (40-60 %)
1284	If you decide to participate, please proceed further and click on Continue.	49	Female	Pakistan	MBBS	22	500	200	Private Hospital	Urban	Private Insurance	Public Insurance	Out of Pocket Payment	2		3		4	Most important/most used	Least important/least used						3	2		Least important/least used	Most important/most used	4			Almost always (60-80%)	Almost always (60-80%)	Almost always (60-80%)	Almost always (60-80%)	Almost always (60-80%)	Almost always (60-80%)	Almost always (60-80%)	Almost always (60-80%)	Almost always (60-80%)	Almost always (60-80%)	Almost always (60-80%)	Almost always (60-80%)	Almost always (60-80%)	Almost always (60-80%)	Almost always (60-80%)	Almost always (60-80%)
1285	If you decide to participate, please proceed further and click on Continue.	38	Male	Pakistan	Diploma	12	400	250	Private Outpatient facility/Consulting rooms (Outpatient Clinic)	Urban	Private Insurance	NO TO: Public Insurance	Out of Pocket Payment	Most important/most used					2	3	Least important/least used	4			Least important/least used		Most important/most used	4	2	3				Almost always (60-80%)	Sometimes (40-60 %)	Almost always (60-80%)	Almost always (60-80%)	Sometimes (40-60 %)	Almost always (60-80%)	Almost always (60-80%)	Sometimes (40-60 %)	Almost always (60-80%)	Almost always (60-80%)	Almost always (60-80%)	Almost always (60-80%)	Sometimes (40-60 %)	Almost always (60-80%)	Sometimes (40-60 %)	Sometimes (40-60 %)
1286	If you decide to participate, please proceed further and click on Continue.	57	Male	UAE	MBBS	30	450	150	Government hospital	Urban	Private Insurance	NO TO: Public Insurance	Out of Pocket Payment	Least important/least used		4			2	Most important/most used	3				4		Most important/most used	2		Least important/least used	3			Sometimes (40-60 %)	Sometimes (40-60 %)	Sometimes (40-60 %)	Sometimes (40-60 %)	Sometimes (40-60 %)	Sometimes (40-60 %)	Sometimes (40-60 %)	Sometimes (40-60 %)	Almost always (60-80%)	Almost always (60-80%)	Almost always (60-80%)	Almost always (60-80%)	Sometimes (40-60 %)	Almost always (60-80%)	Sometimes (40-60 %)	Sometimes (40-60 %)
1287	If you decide to participate, please proceed further and click on Continue.	47	Male	UAE	MBBS	21	500	300	Private Hospital	Urban	Private Insurance	NO TO: Public Insurance	Out of Pocket Payment	3		2	4		Most important/most used	Least important/least used					Most important/most used		2			3	4	Least important/least used		Sometimes (40-60 %)	Sometimes (40-60 %)	Sometimes (40-60 %)	Sometimes (40-60 %)	Sometimes (40-60 %)	Sometimes (40-60 %)	Sometimes (40-60 %)	Sometimes (40-60 %)	Sometimes (40-60 %)	Sometimes (40-60 %)	Sometimes (40-60 %)	Sometimes (40-60 %)	Sometimes (40-60 %)	Sometimes (40-60 %)	Sometimes (40-60 %)	Sometimes (40-60 %)
1288	If you decide to participate, please proceed further and click on Continue.	54	Male	UAE	Diploma	28	450	250	Primary health care clinic (Outpatient)	Semi-urban	Private Insurance	NO TO: Public Insurance	Out of Pocket Payment	Most important/most used				2	Least important/least used	4	3				Least important/least used		2		4	Most important/most used	3			Sometimes (40-60 %)	Almost always (60-80%)	Sometimes (40-60 %)	Almost always (60-80%)	Almost always (60-80%)	Sometimes (40-60 %)	Sometimes (40-60 %)	Sometimes (40-60 %)	Sometimes (40-60 %)	Almost always (60-80%)	Sometimes (40-60 %)	Almost always (60-80%)	Sometimes (40-60 %)	Almost always (60-80%)	Sometimes (40-60 %)	Sometimes (40-60 %)
1289	If you decide to participate, please proceed further and click on Continue.	38	Male	Vietnam	MBBS	6	320	100	Government OPD (Outpatient Clinic)	Semi-Rural	NO TO: Private Insurance	Public Insurance	Out of Pocket Payment	Most important/most used			4	2	3		Least important/least used					Least important/least used		Most important/most used	4	2	3			Almost Never (20-40%)	Sometimes (40-60 %)	Almost Never (20-40%)	Almost Never (20-40%)	Sometimes (40-60 %)	Sometimes (40-60 %)	Almost always (60-80%)	Almost always (60-80%)	Almost always (60-80%)	Sometimes (40-60 %)	Sometimes (40-60 %)	Almost Never (20-40%)	Sometimes (40-60 %)	Sometimes (40-60 %)	Almost always (60-80%)	Almost always (60-80%)
1290	If you decide to participate, please proceed further and click on Continue.	45	Male	UAE	Diploma	20	500	200	Private Outpatient facility/Consulting rooms (Outpatient Clinic)	Urban	Private Insurance	Public Insurance	Out of Pocket Payment	Most important/most used				2	3	4	Least important/least used				Least important/least used		Most important/most used		3	2		4		Sometimes (40-60 %)	Almost always (60-80%)	Almost always (60-80%)	Almost always (60-80%)	Sometimes (40-60 %)	Sometimes (40-60 %)	Almost always (60-80%)	Almost always (60-80%)	Sometimes (40-60 %)	Sometimes (40-60 %)	Sometimes (40-60 %)	Sometimes (40-60 %)	Sometimes (40-60 %)	Sometimes (40-60 %)	Sometimes (40-60 %)	Sometimes (40-60 %)
1292	If you decide to participate, please proceed further and click on Continue.	48	Male	UAE	MBBS	22	550	200	Private Hospital	Semi-urban	Private Insurance	NO TO: Public Insurance	Out of Pocket Payment	Most important/most used		Least important/least used		4		3	2						Most important/most used	2	4	Least important/least used	3			Sometimes (40-60 %)	Sometimes (40-60 %)	Sometimes (40-60 %)	Sometimes (40-60 %)	Sometimes (40-60 %)	Sometimes (40-60 %)	Sometimes (40-60 %)	Sometimes (40-60 %)	Almost always (60-80%)	Almost always (60-80%)	Almost always (60-80%)	Almost always (60-80%)	Almost always (60-80%)	Almost always (60-80%)	Almost always (60-80%)	Almost always (60-80%)
1293	If you decide to participate, please proceed further and click on Continue.	43	Male	UAE	MBBS	17	400	200	Private Outpatient facility/Consulting rooms (Outpatient Clinic)	Semi-Rural	Private Insurance	NO TO: Public Insurance	Out of Pocket Payment	Most important/most used		Least important/least used		4		2		3			Most important/most used		2	4		Least important/least used	3			Almost always (60-80%)	Almost always (60-80%)	Almost always (60-80%)	Almost always (60-80%)	Almost Never (20-40%)	Sometimes (40-60 %)	Sometimes (40-60 %)	Sometimes (40-60 %)	Almost always (60-80%)	Almost always (60-80%)	Almost always (60-80%)	Almost always (60-80%)	Almost Never (20-40%)	Sometimes (40-60 %)	Almost always (60-80%)	Almost Never (20-40%)
1294	If you decide to participate, please proceed further and click on Continue.	45	Male	Vietnam	MBBS	12	320	120	Private Outpatient facility/Consulting rooms (Outpatient Clinic)	Semi-urban	Private Insurance	NO TO: Public Insurance	Out of Pocket Payment	3		Least important/least used	2		Most important/most used	4								4	3	2	Most important/most used	Least important/least used		Almost Never (20-40%)	Sometimes (40-60 %)	Sometimes (40-60 %)	Almost Never (20-40%)	Sometimes (40-60 %)	Sometimes (40-60 %)	Almost Never (20-40%)	Almost always (60-80%)	Sometimes (40-60 %)	Almost always (60-80%)	Almost always (60-80%)	Almost Never (20-40%)	Almost always (60-80%)	Sometimes (40-60 %)	Sometimes (40-60 %)	Almost always (60-80%)
1295	If you decide to participate, please proceed further and click on Continue.	56	Female	UAE	MBBS	30	400	175	Primary health care clinic (Outpatient)	Semi-urban	Private Insurance	Public Insurance	Out of Pocket Payment	Least important/least used	4	3			2	Most important/most used					Most important/most used	Least important/least used	3		2	4				Sometimes (40-60 %)	Sometimes (40-60 %)	Sometimes (40-60 %)	Sometimes (40-60 %)	Sometimes (40-60 %)	Sometimes (40-60 %)	Sometimes (40-60 %)	Sometimes (40-60 %)	Almost always (60-80%)	Almost always (60-80%)	Almost always (60-80%)	Almost always (60-80%)	Almost always (60-80%)	Almost always (60-80%)	Almost always (60-80%)	Almost always (60-80%)
1296	If you decide to participate, please proceed further and click on Continue.	60	Male	UAE	MBBS	35	500	300	Government OPD (Outpatient Clinic)	Semi-urban	Private Insurance	NO TO: Public Insurance	Out of Pocket Payment	3		2			4	Most important/most used		Least important/least used			2		3	4	Most important/most used	Least important/least used				Almost always (60-80%)	Almost always (60-80%)	Almost always (60-80%)	Almost always (60-80%)	Almost always (60-80%)	Almost always (60-80%)	Almost always (60-80%)	Almost always (60-80%)	Almost always (60-80%)	Almost always (60-80%)	Almost always (60-80%)	Almost always (60-80%)	Almost always (60-80%)	Almost always (60-80%)	Almost always (60-80%)	Almost always (60-80%)
1297	If you decide to participate, please proceed further and click on Continue.	46	Female	UAE	Diploma	20	500	200	Government hospital	Semi-urban	Private Insurance	NO TO: Public Insurance	Out of Pocket Payment	Most important/most used	Least important/least used	4		3		2					3	Least important/least used	2		Most important/most used	4				Sometimes (40-60 %)	Sometimes (40-60 %)	Sometimes (40-60 %)	Sometimes (40-60 %)	Sometimes (40-60 %)	Sometimes (40-60 %)	Sometimes (40-60 %)	Sometimes (40-60 %)	Sometimes (40-60 %)	Almost always (60-80%)	Almost always (60-80%)	Almost always (60-80%)	Almost Never (20-40%)	Sometimes (40-60 %)	Sometimes (40-60 %)	Sometimes (40-60 %)
1298	If you decide to participate, please proceed further and click on Continue.	41	Male	UAE	Diploma	15	400	200	Private Hospital	Urban	Private Insurance	NO TO: Public Insurance	Out of Pocket Payment		4	3		Least important/least used	Most important/most used	2					4	Least important/least used	2		3	Most important/most used				Sometimes (40-60 %)	Sometimes (40-60 %)	Sometimes (40-60 %)	Sometimes (40-60 %)	Sometimes (40-60 %)	Sometimes (40-60 %)	Sometimes (40-60 %)	Sometimes (40-60 %)	Almost always (60-80%)	Almost always (60-80%)	Almost always (60-80%)	Almost always (60-80%)	Almost always (60-80%)	Almost always (60-80%)	Almost always (60-80%)	Almost always (60-80%)
1299	If you decide to participate, please proceed further and click on Continue.	49	Female	UAE	MBBS	23	450	150	Government hospital	Urban	Private Insurance	Public Insurance	Out of Pocket Payment	Most important/most used		Least important/least used			2	3		4			4	Least important/least used	3		Most important/most used	2				Sometimes (40-60 %)	Almost always (60-80%)	Almost always (60-80%)	Almost always (60-80%)	Sometimes (40-60 %)	Almost always (60-80%)	Almost always (60-80%)	Sometimes (40-60 %)	Almost always (60-80%)	Almost always (60-80%)	Almost always (60-80%)	Almost always (60-80%)	Almost always (60-80%)	Almost always (60-80%)	Almost always (60-80%)	Almost always (60-80%)
1300	If you decide to participate, please proceed further and click on Continue.	39	Male	UAE	MBBS	7	425	100	Private Hospital	Urban	Private Insurance	NO TO: Public Insurance	Out of Pocket Payment	Most important/most used			2	Least important/least used	4		3				3		Least important/least used	Most important/most used	2	4				Almost Never (20-40%)	Almost Never (20-40%)	Almost Never (20-40%)	Sometimes (40-60 %)	Almost always (60-80%)	Sometimes (40-60 %)	Sometimes (40-60 %)	Almost always (60-80%)	Sometimes (40-60 %)	Almost Never (20-40%)	Almost always (60-80%)	Almost Never (20-40%)	Sometimes (40-60 %)	Almost always (60-80%)	Sometimes (40-60 %)	Almost always (60-80%)
1301	If you decide to participate, please proceed further and click on Continue.	55	Male	UAE	MBBS	30	450	125	Private Hospital	Urban	Private Insurance	NO TO: Public Insurance	Out of Pocket Payment	Most important/most used		2	Least important/least used		4	3					Least important/least used		2		3	Most important/most used	4			Sometimes (40-60 %)	Sometimes (40-60 %)	Sometimes (40-60 %)	Sometimes (40-60 %)	Sometimes (40-60 %)	Sometimes (40-60 %)	Sometimes (40-60 %)	Sometimes (40-60 %)	Sometimes (40-60 %)	Sometimes (40-60 %)	Sometimes (40-60 %)	Sometimes (40-60 %)	Sometimes (40-60 %)	Sometimes (40-60 %)	Sometimes (40-60 %)	Sometimes (40-60 %)
1302	If you decide to participate, please proceed further and click on Continue.	53	Female	UAE	MBBS	25	500	200	Private Outpatient facility/Consulting rooms (Outpatient Clinic)	Urban	Private Insurance	NO TO: Public Insurance	Out of Pocket Payment	Most important/most used		4			3	2		Least important/least used			3	Least important/least used	2		Most important/most used	4				Sometimes (40-60 %)	Almost always (60-80%)	Almost always (60-80%)	Almost always (60-80%)	Sometimes (40-60 %)	Almost always (60-80%)	Sometimes (40-60 %)	Sometimes (40-60 %)	Sometimes (40-60 %)	Sometimes (40-60 %)	Sometimes (40-60 %)	Sometimes (40-60 %)	Sometimes (40-60 %)	Sometimes (40-60 %)	Sometimes (40-60 %)	Sometimes (40-60 %)
1303	If you decide to participate, please proceed further and click on Continue.	47	Female	UAE	MBBS	20	550	200	Government hospital	Semi-urban	Private Insurance	NO TO: Public Insurance	Out of Pocket Payment	Most important/most used		4			3	2		Least important/least used			4		2		3	Most important/most used	Least important/least used			Almost always (60-80%)	Almost always (60-80%)	Almost always (60-80%)	Almost always (60-80%)	Almost Never (20-40%)	Sometimes (40-60 %)	Sometimes (40-60 %)	Sometimes (40-60 %)	Sometimes (40-60 %)	Almost always (60-80%)	Almost always (60-80%)	Almost always (60-80%)	Almost Never (20-40%)	Sometimes (40-60 %)	Almost always (60-80%)	Sometimes (40-60 %)
1327	If you decide to participate, please proceed further and click on Continue.	38	Female	Algeria	MBBS	7	325	120	Private Outpatient facility/Consulting rooms (Outpatient Clinic)	Semi-urban	NO TO: Private Insurance	NO TO: Public Insurance	Out of Pocket Payment		3	2		Most important/most used	Least important/least used	4						3		4	Most important/most used		2	Least important/least used		Sometimes (40-60 %)	Sometimes (40-60 %)	Almost always (60-80%)	Almost Never (20-40%)	Almost always (60-80%)	Sometimes (40-60 %)	Almost always (60-80%)	Almost always (60-80%)	Sometimes (40-60 %)	Almost always (60-80%)	Sometimes (40-60 %)	Almost Never (20-40%)	Almost always (60-80%)	Sometimes (40-60 %)	Sometimes (40-60 %)	Almost always (60-80%)
1330	If you decide to participate, please proceed further and click on Continue.	46	Male	UAE	MBBS	8	350	100	Private Outpatient facility/Consulting rooms (Outpatient Clinic)	Urban	Private Insurance	NO TO: Public Insurance	NO TO: Out of Pocket Payment		Least important/least used	3		4		Most important/most used	2					4		2	Most important/most used		Least important/least used	3		Almost always (60-80%)	Always (> 80%)	Sometimes (40-60 %)	Almost always (60-80%)	Almost always (60-80%)	Always (> 80%)	Sometimes (40-60 %)	Sometimes (40-60 %)	Sometimes (40-60 %)	Always (> 80%)	Almost always (60-80%)	Always (> 80%)	Sometimes (40-60 %)	Sometimes (40-60 %)	Almost always (60-80%)	Almost always (60-80%)
1337	If you decide to participate, please proceed further and click on Continue.	34	Male	Morocco	MBBS	10	120	40	Private Outpatient facility/Consulting rooms (Outpatient Clinic)	Urban	Private Insurance	NO TO: Public Insurance	NO TO: Out of Pocket Payment		Most important/most used	Least important/least used	2	4	3						3	4	Most important/most used	2		Least important/least used				Always (> 80%)	Almost always (60-80%)	Always (> 80%)	Almost always (60-80%)	Almost always (60-80%)	Almost always (60-80%)	Always (> 80%)	Almost always (60-80%)	Always (> 80%)	Almost always (60-80%)	Sometimes (40-60 %)	Almost always (60-80%)	Almost always (60-80%)	Always (> 80%)	Almost always (60-80%)	Almost always (60-80%)
1338	If you decide to participate, please proceed further and click on Continue.	37	Female	Morocco	MBBS	7	120	30	Government OPD (Outpatient Clinic)	Urban	NO TO: Private Insurance	NO TO: Public Insurance	Out of Pocket Payment			Most important/most used	3	4	2		Least important/least used			3			Most important/most used		4	Least important/least used	2			Almost always (60-80%)	Almost always (60-80%)	Always (> 80%)	Sometimes (40-60 %)	Sometimes (40-60 %)	Almost always (60-80%)	Almost always (60-80%)	Always (> 80%)	Almost always (60-80%)	Always (> 80%)	Almost always (60-80%)	Sometimes (40-60 %)	Almost always (60-80%)	Always (> 80%)	Almost always (60-80%)	Almost always (60-80%)
1340	If you decide to participate, please proceed further and click on Continue.	40	Male	Egypt	MBBS	6	350	120	Private Hospital	Rural	Private Insurance	Public Insurance	NO TO: Out of Pocket Payment		Most important/most used	2			3	4		Least important/least used		2	Least important/least used	Most important/most used	3			4				Sometimes (40-60 %)	Almost Never (20-40%)	Always (> 80%)	Almost always (60-80%)	Always (> 80%)	Sometimes (40-60 %)	Sometimes (40-60 %)	Almost always (60-80%)	Almost always (60-80%)	Sometimes (40-60 %)	Sometimes (40-60 %)	Always (> 80%)	Almost always (60-80%)	Sometimes (40-60 %)	Almost always (60-80%)	Always (> 80%)
1344	If you decide to participate, please proceed further and click on Continue.	39	Male	Algeria	MBBS	6	280	100	Government hospital	Semi-Rural	Private Insurance	Public Insurance	NO TO: Out of Pocket Payment	2		Most important/most used			3	Least important/least used	4			4		Least important/least used			Most important/most used	3	2			Almost always (60-80%)	Sometimes (40-60 %)	Almost Never (20-40%)	Almost Never (20-40%)	Almost always (60-80%)	Always (> 80%)	Almost always (60-80%)	Almost always (60-80%)	Almost always (60-80%)	Always (> 80%)	Almost always (60-80%)	Sometimes (40-60 %)	Almost Never (20-40%)	Almost always (60-80%)	Sometimes (40-60 %)	Almost Never (20-40%)
1347	If you decide to participate, please proceed further and click on Continue.	40	Male	Egypt	MBBS	9	320	30	Private Hospital	Semi-Rural	NO TO: Private Insurance	NO TO: Public Insurance	Out of Pocket Payment	3	2		4		Most important/most used		Least important/least used					2	4	Most important/most used	Least important/least used	3				Almost Never (20-40%)	Sometimes (40-60 %)	Almost Never (20-40%)	Sometimes (40-60 %)	Almost Never (20-40%)	Sometimes (40-60 %)	Almost Never (20-40%)	Sometimes (40-60 %)	Sometimes (40-60 %)	Almost Never (20-40%)	Almost Never (20-40%)	Almost Never (20-40%)	Almost always (60-80%)	Sometimes (40-60 %)	Almost Never (20-40%)	Almost always (60-80%)
1349	If you decide to participate, please proceed further and click on Continue.	40	Female	Morocco	MBBS	7	320	100	Private Hospital	Urban	Private Insurance	Public Insurance	NO TO: Out of Pocket Payment		Most important/most used	2			3		4	Least important/least used			2	Least important/least used		4		Most important/most used	3			Almost always (60-80%)	Always (> 80%)	Sometimes (40-60 %)	Almost always (60-80%)	Almost Never (20-40%)	Almost Never (20-40%)	Almost always (60-80%)	Always (> 80%)	Always (> 80%)	Almost always (60-80%)	Always (> 80%)	Almost always (60-80%)	Sometimes (40-60 %)	Almost always (60-80%)	Almost always (60-80%)	Always (> 80%)
1350	If you decide to participate, please proceed further and click on Continue.	42	Male	Vietnam	MBBS	7	320	50	Private Hospital	Rural	Private Insurance	Public Insurance	NO TO: Out of Pocket Payment	Most important/most used			2	4	3		Least important/least used					3	Least important/least used	Most important/most used	2			4		Almost always (60-80%)	Always (> 80%)	Sometimes (40-60 %)	Almost Never (20-40%)	Sometimes (40-60 %)	Almost always (60-80%)	Almost Never (20-40%)	Sometimes (40-60 %)	Almost always (60-80%)	Sometimes (40-60 %)	Almost Never (20-40%)	Sometimes (40-60 %)	Almost always (60-80%)	Always (> 80%)	Almost always (60-80%)	Almost always (60-80%)
1351	If you decide to participate, please proceed further and click on Continue.	40	Male	Egypt	MBBS	7	350	85	Private Hospital	Urban	Private Insurance	Public Insurance	NO TO: Out of Pocket Payment	2	Most important/most used		3	4			Least important/least used			2	Most important/most used	3	Least important/least used			4				Almost Never (20-40%)	Sometimes (40-60 %)	Almost always (60-80%)	Sometimes (40-60 %)	Almost always (60-80%)	Always (> 80%)	Almost always (60-80%)	Sometimes (40-60 %)	Always (> 80%)	Almost always (60-80%)	Almost always (60-80%)	Always (> 80%)	Almost always (60-80%)	Always (> 80%)	Almost always (60-80%)	Almost always (60-80%)
1354	If you decide to participate, please proceed further and click on Continue.	45	Male	Morocco	MBBS	8	290	50	Private Outpatient facility/Consulting rooms (Outpatient Clinic)	Urban	Private Insurance	NO TO: Public Insurance	NO TO: Out of Pocket Payment	2	3		Most important/most used	Least important/least used	4					Least important/least used	3		2			4	Most important/most used			Never (<20%)	Never (<20%)	Never (<20%)	Never (<20%)	Almost Never (20-40%)	Sometimes (40-60 %)	Almost always (60-80%)	Almost always (60-80%)	Almost Never (20-40%)	Almost Never (20-40%)	Almost Never (20-40%)	Almost Never (20-40%)	Sometimes (40-60 %)	Sometimes (40-60 %)	Almost always (60-80%)	Almost always (60-80%)
1355	If you decide to participate, please proceed further and click on Continue.	50	Male	Morocco	MBBS	13	320	50	Private Hospital	Semi-Rural	Private Insurance	NO TO: Public Insurance	Out of Pocket Payment	4		2	Most important/most used	3			Least important/least used			Least important/least used	Most important/most used	3	4				2			Never (<20%)	Never (<20%)	Never (<20%)	Never (<20%)	Almost Never (20-40%)	Almost Never (20-40%)	Sometimes (40-60 %)	Sometimes (40-60 %)	Almost Never (20-40%)	Almost Never (20-40%)	Sometimes (40-60 %)	Almost Never (20-40%)	Sometimes (40-60 %)	Almost always (60-80%)	Almost always (60-80%)	Almost always (60-80%)
1357	If you decide to participate, please proceed further and click on Continue.	43	Male	Algeria	MBBS	6	390	50	Private Outpatient facility/Consulting rooms (Outpatient Clinic)	Urban	Private Insurance	NO TO: Public Insurance	NO TO: Out of Pocket Payment	3	4		Most important/most used	2	Least important/least used					4			Least important/least used	Most important/most used		3	2			Almost Never (20-40%)	Never (<20%)	Never (<20%)	Almost Never (20-40%)	Almost always (60-80%)	Sometimes (40-60 %)	Almost always (60-80%)	Almost always (60-80%)	Almost Never (20-40%)	Almost Never (20-40%)	Sometimes (40-60 %)	Sometimes (40-60 %)	Almost always (60-80%)	Almost always (60-80%)	Almost always (60-80%)	Almost always (60-80%)
1359	If you decide to participate, please proceed further and click on Continue.	42	Male	Morocco	MBBS	8	300	75	Private Outpatient facility/Consulting rooms (Outpatient Clinic)	Semi-Rural	Private Insurance	NO TO: Public Insurance	NO TO: Out of Pocket Payment	3	4	2	Most important/most used		Least important/least used						4	Most important/most used	3				Least important/least used	2		Almost Never (20-40%)	Never (<20%)	Almost Never (20-40%)	Never (<20%)	Sometimes (40-60 %)	Almost always (60-80%)	Almost always (60-80%)	Almost always (60-80%)	Sometimes (40-60 %)	Almost Never (20-40%)	Sometimes (40-60 %)	Almost Never (20-40%)	Almost always (60-80%)	Almost always (60-80%)	Almost always (60-80%)	Almost always (60-80%)
1362	If you decide to participate, please proceed further and click on Continue.	41	Male	Pakistan	MBBS	8	320	50	Private Hospital	Urban	Private Insurance	Public Insurance	Out of Pocket Payment	2	Most important/most used		3	Least important/least used	4						2	Least important/least used		Most important/most used	3		4			Sometimes (40-60 %)	Almost always (60-80%)	Always (> 80%)	Almost always (60-80%)	Sometimes (40-60 %)	Always (> 80%)	Almost always (60-80%)	Sometimes (40-60 %)	Sometimes (40-60 %)	Almost always (60-80%)	Always (> 80%)	Almost always (60-80%)	Always (> 80%)	Almost always (60-80%)	Sometimes (40-60 %)	Almost always (60-80%)
1368	If you decide to participate, please proceed further and click on Continue.	42	Male	Egypt	MBBS	9	400	100	Private Outpatient facility/Consulting rooms (Outpatient Clinic)	Urban	NO TO: Private Insurance	NO TO: Public Insurance	Out of Pocket Payment	Most important/most used			4	2	3		Least important/least used				Most important/most used	Least important/least used	3	2	4					Almost Never (20-40%)	Sometimes (40-60 %)	Sometimes (40-60 %)	Almost Never (20-40%)	Almost always (60-80%)	Sometimes (40-60 %)	Sometimes (40-60 %)	Almost always (60-80%)	Sometimes (40-60 %)	Almost always (60-80%)	Almost always (60-80%)	Almost Never (20-40%)	Almost always (60-80%)	Sometimes (40-60 %)	Sometimes (40-60 %)	Almost always (60-80%)
1370	If you decide to participate, please proceed further and click on Continue.	38	Female	Egypt	MBBS	6	320	30	Private Outpatient facility/Consulting rooms (Outpatient Clinic)	Urban	Private Insurance	NO TO: Public Insurance	NO TO: Out of Pocket Payment				3	4	Most important/most used	2	Least important/least used				3	2	Most important/most used		Least important/least used	4				Almost Never (20-40%)	Sometimes (40-60 %)	Sometimes (40-60 %)	Almost Never (20-40%)	Sometimes (40-60 %)	Almost Never (20-40%)	Almost Never (20-40%)	Almost always (60-80%)	Almost Never (20-40%)	Sometimes (40-60 %)	Almost Never (20-40%)	Almost Never (20-40%)	Sometimes (40-60 %)	Almost Never (20-40%)	Sometimes (40-60 %)	Almost always (60-80%)
1393	If you decide to participate, please proceed further and click on Continue.	40	Male	UAE	MBBS	7	400	120	Private Outpatient facility/Consulting rooms (Outpatient Clinic)	Urban	Private Insurance	NO TO: Public Insurance	Out of Pocket Payment		4	2	3	Least important/least used	Most important/most used								Most important/most used		Least important/least used	2	4	3		Almost Never (20-40%)	Sometimes (40-60 %)	Sometimes (40-60 %)	Almost Never (20-40%)	Almost always (60-80%)	Sometimes (40-60 %)	Sometimes (40-60 %)	Almost always (60-80%)	Almost always (60-80%)	Almost always (60-80%)	Almost always (60-80%)	Almost Never (20-40%)	Almost always (60-80%)	Almost always (60-80%)	Sometimes (40-60 %)	Always (> 80%)
1394	If you decide to participate, please proceed further and click on Continue.	48	Male	UAE	MBBS	9	320	85	Private Outpatient facility/Consulting rooms (Outpatient Clinic)	Urban	Private Insurance	NO TO: Public Insurance	Out of Pocket Payment	2	Least important/least used		Most important/most used	3	4					3		Least important/least used	2		Most important/most used		4			Almost Never (20-40%)	Almost Never (20-40%)	Almost Never (20-40%)	Almost Never (20-40%)	Almost always (60-80%)	Almost always (60-80%)	Almost always (60-80%)	Almost always (60-80%)	Sometimes (40-60 %)	Sometimes (40-60 %)	Sometimes (40-60 %)	Sometimes (40-60 %)	Always (> 80%)	Always (> 80%)	Always (> 80%)	Almost always (60-80%)
1395	If you decide to participate, please proceed further and click on Continue.	56	Male	UAE	MBBS	30	450	150	Government hospital	Semi-urban	Private Insurance	NO TO: Public Insurance	Out of Pocket Payment	Most important/most used				Least important/least used	2	3		4			4		2		Most important/most used	Least important/least used	3			Sometimes (40-60 %)	Almost always (60-80%)	Sometimes (40-60 %)	Almost always (60-80%)	Sometimes (40-60 %)	Almost always (60-80%)	Almost always (60-80%)	Sometimes (40-60 %)	Sometimes (40-60 %)	Almost always (60-80%)	Almost always (60-80%)	Sometimes (40-60 %)	Sometimes (40-60 %)	Almost always (60-80%)	Almost always (60-80%)	Sometimes (40-60 %)
1396	If you decide to participate, please proceed further and click on Continue.	46	Male	UAE	MBBS	19	500	300	Private Hospital	Urban	Private Insurance	NO TO: Public Insurance	Out of Pocket Payment	4		3			2	Most important/most used	Least important/least used				4	Least important/least used	Most important/most used		2	3				Sometimes (40-60 %)	Almost always (60-80%)	Almost always (60-80%)	Sometimes (40-60 %)	Almost always (60-80%)	Almost always (60-80%)	Sometimes (40-60 %)	Sometimes (40-60 %)	Sometimes (40-60 %)	Sometimes (40-60 %)	Sometimes (40-60 %)	Sometimes (40-60 %)	Sometimes (40-60 %)	Sometimes (40-60 %)	Sometimes (40-60 %)	Sometimes (40-60 %)
1398	If you decide to participate, please proceed further and click on Continue.	57	Male	UAE	MBBS	30	450	125	Government hospital	Urban	Private Insurance	Public Insurance	Out of Pocket Payment	2	3					Most important/most used	Least important/least used	4			3	Least important/least used	2		Most important/most used	4				Sometimes (40-60 %)	Sometimes (40-60 %)	Sometimes (40-60 %)	Sometimes (40-60 %)	Sometimes (40-60 %)	Sometimes (40-60 %)	Sometimes (40-60 %)	Sometimes (40-60 %)	Sometimes (40-60 %)	Sometimes (40-60 %)	Sometimes (40-60 %)	Sometimes (40-60 %)	Sometimes (40-60 %)	Sometimes (40-60 %)	Sometimes (40-60 %)	Sometimes (40-60 %)
1403	If you decide to participate, please proceed further and click on Continue.	48	Male	Egypt	MBBS	22	550	275	Private Hospital	Urban	Private Insurance	NO TO: Public Insurance	Out of Pocket Payment	4	Least important/least used	3				Most important/most used		2			Least important/least used		4		Most important/most used	3	2			Sometimes (40-60 %)	Almost always (60-80%)	Almost always (60-80%)	Almost always (60-80%)	Sometimes (40-60 %)	Sometimes (40-60 %)	Sometimes (40-60 %)	Sometimes (40-60 %)	Sometimes (40-60 %)	Almost always (60-80%)	Almost always (60-80%)	Almost always (60-80%)	Sometimes (40-60 %)	Sometimes (40-60 %)	Sometimes (40-60 %)	Sometimes (40-60 %)
1405	If you decide to participate, please proceed further and click on Continue.	43	Male	Morocco	MBBS	10	320	40	Primary health care clinic (Outpatient)	Semi-urban	NO TO: Private Insurance	NO TO: Public Insurance	Out of Pocket Payment				Most important/most used	2	3	4	Least important/least used					4	3		2		Least important/least used	Most important/most used		Sometimes (40-60 %)	Sometimes (40-60 %)	Sometimes (40-60 %)	Almost Never (20-40%)	Almost always (60-80%)	Sometimes (40-60 %)	Sometimes (40-60 %)	Almost always (60-80%)	Sometimes (40-60 %)	Almost always (60-80%)	Almost always (60-80%)	Almost Never (20-40%)	Almost always (60-80%)	Sometimes (40-60 %)	Sometimes (40-60 %)	Almost always (60-80%)
1406	If you decide to participate, please proceed further and click on Continue.	42	Female	UAE	MBBS	10	330	75	Private Hospital	Urban	Private Insurance	NO TO: Public Insurance	Out of Pocket Payment	2		Least important/least used	Most important/most used	4	3						3	Least important/least used	4			2	Most important/most used			Almost Never (20-40%)	Almost Never (20-40%)	Almost Never (20-40%)	Almost Never (20-40%)	Sometimes (40-60 %)	Sometimes (40-60 %)	Almost always (60-80%)	Almost always (60-80%)	Almost Never (20-40%)	Almost Never (20-40%)	Almost Never (20-40%)	Sometimes (40-60 %)	Sometimes (40-60 %)	Almost always (60-80%)	Almost always (60-80%)	Almost always (60-80%)
1409	If you decide to participate, please proceed further and click on Continue.	40	Male	Algeria	MBBS	6	340	75	Private Hospital	Rural	Private Insurance	Public Insurance	NO TO: Out of Pocket Payment		3	2	Most important/most used	4			Least important/least used			3			2	Least important/least used	4		Most important/most used			Always (> 80%)	Sometimes (40-60 %)	Almost always (60-80%)	Almost always (60-80%)	Almost Never (20-40%)	Almost Never (20-40%)	Almost always (60-80%)	Always (> 80%)	Almost always (60-80%)	Sometimes (40-60 %)	Almost always (60-80%)	Always (> 80%)	Almost always (60-80%)	Almost always (60-80%)	Always (> 80%)	Always (> 80%)
1411	If you decide to participate, please proceed further and click on Continue.	43	Male	Morocco	MBBS	6	280	50	Government hospital	Urban	Private Insurance	Public Insurance	NO TO: Out of Pocket Payment	Most important/most used			2	3			4	Least important/least used			Least important/least used	2	4			Most important/most used		3		Almost always (60-80%)	Sometimes (40-60 %)	Almost Never (20-40%)	Sometimes (40-60 %)	Almost Never (20-40%)	Almost always (60-80%)	Almost always (60-80%)	Almost always (60-80%)	Always (> 80%)	Almost always (60-80%)	Sometimes (40-60 %)	Almost always (60-80%)	Almost Never (20-40%)	Sometimes (40-60 %)	Sometimes (40-60 %)	Almost always (60-80%)
1412	If you decide to participate, please proceed further and click on Continue.	39	Male	Egypt	MBBS	6	350	85	Government hospital	Rural	Private Insurance	Public Insurance	NO TO: Out of Pocket Payment		4	Most important/most used	3	Least important/least used	2						Least important/least used	4	Most important/most used	3				2		Always (> 80%)	Almost always (60-80%)	Almost always (60-80%)	Sometimes (40-60 %)	Almost Never (20-40%)	Sometimes (40-60 %)	Almost always (60-80%)	Almost always (60-80%)	Sometimes (40-60 %)	Almost always (60-80%)	Sometimes (40-60 %)	Almost always (60-80%)	Always (> 80%)	Always (> 80%)	Almost always (60-80%)	Sometimes (40-60 %)
1413	If you decide to participate, please proceed further and click on Continue.	40	Male	Egypt	MBBS	6	370	90	Private Hospital	Urban	Private Insurance	Public Insurance	NO TO: Out of Pocket Payment	2	Most important/most used		3		4		Least important/least used			2		Least important/least used		Most important/most used	4	3				Almost always (60-80%)	Sometimes (40-60 %)	Always (> 80%)	Almost always (60-80%)	Sometimes (40-60 %)	Sometimes (40-60 %)	Almost always (60-80%)	Almost always (60-80%)	Sometimes (40-60 %)	Sometimes (40-60 %)	Almost always (60-80%)	Almost always (60-80%)	Sometimes (40-60 %)	Almost Never (20-40%)	Sometimes (40-60 %)	Almost always (60-80%)
1417	If you decide to participate, please proceed further and click on Continue.	39	Female	Vietnam	MBBS	6	280	40	Private Hospital	Rural	Private Insurance	Public Insurance	NO TO: Out of Pocket Payment	Most important/most used			2	3			4	Least important/least used		3		Least important/least used	2			4		Most important/most used		Almost always (60-80%)	Sometimes (40-60 %)	Sometimes (40-60 %)	Almost always (60-80%)	Almost always (60-80%)	Always (> 80%)	Always (> 80%)	Sometimes (40-60 %)	Sometimes (40-60 %)	Almost always (60-80%)	Always (> 80%)	Sometimes (40-60 %)	Almost always (60-80%)	Sometimes (40-60 %)	Almost always (60-80%)	Almost always (60-80%)
1419	If you decide to participate, please proceed further and click on Continue.	44	Male	UAE	MBBS	7	380	100	Private Hospital	Urban	Private Insurance	Public Insurance	NO TO: Out of Pocket Payment	Most important/most used			2		3	4	Least important/least used				Most important/most used		2	4	Least important/least used	3				Almost Never (20-40%)	Almost always (60-80%)	Always (> 80%)	Always (> 80%)	Almost always (60-80%)	Sometimes (40-60 %)	Almost always (60-80%)	Almost always (60-80%)	Always (> 80%)	Almost always (60-80%)	Always (> 80%)	Almost always (60-80%)	Sometimes (40-60 %)	Almost always (60-80%)	Always (> 80%)	Almost always (60-80%)
1422	If you decide to participate, please proceed further and click on Continue.	44	Male	Vietnam	MBBS	14	400	90	Private Hospital	Rural	Private Insurance	Public Insurance	NO TO: Out of Pocket Payment	4	Least important/least used		Most important/most used	2	3					3	4	Most important/most used				Least important/least used	2			Sometimes (40-60 %)	Sometimes (40-60 %)	Almost always (60-80%)	Almost Never (20-40%)	Almost always (60-80%)	Almost always (60-80%)	Almost always (60-80%)	Almost always (60-80%)	Almost always (60-80%)	Almost always (60-80%)	Sometimes (40-60 %)	Almost Never (20-40%)	Almost always (60-80%)	Almost always (60-80%)	Almost always (60-80%)	Almost always (60-80%)
1424	If you decide to participate, please proceed further and click on Continue.	39	Male	UAE	MBBS	7	280	40	Private Outpatient facility/Consulting rooms (Outpatient Clinic)	Semi-urban	Private Insurance	NO TO: Public Insurance	Out of Pocket Payment	Least important/least used		2	Most important/most used	3	4									Most important/most used	2	Least important/least used	4	3		Almost Never (20-40%)	Sometimes (40-60 %)	Sometimes (40-60 %)	Almost Never (20-40%)	Almost always (60-80%)	Almost always (60-80%)	Almost Never (20-40%)	Almost always (60-80%)	Almost Never (20-40%)	Sometimes (40-60 %)	Sometimes (40-60 %)	Almost Never (20-40%)	Almost always (60-80%)	Almost always (60-80%)	Sometimes (40-60 %)	Almost always (60-80%)
1426	If you decide to participate, please proceed further and click on Continue.	42	Male	UAE	MBBS	9	340	80	Primary health care clinic (Outpatient)	Urban	Private Insurance	NO TO: Public Insurance	Out of Pocket Payment	Most important/most used			2	4	3	Least important/least used						Most important/most used	2	4	3		Least important/least used			Almost Never (20-40%)	Sometimes (40-60 %)	Sometimes (40-60 %)	Almost Never (20-40%)	Almost always (60-80%)	Sometimes (40-60 %)	Sometimes (40-60 %)	Almost always (60-80%)	Almost Never (20-40%)	Sometimes (40-60 %)	Sometimes (40-60 %)	Almost Never (20-40%)	Almost always (60-80%)	Sometimes (40-60 %)	Sometimes (40-60 %)	Almost always (60-80%)
1458	If you decide to participate, please proceed further and click on Continue.	43	Male	Egypt	MBBS	10	325	80	Private Hospital	Semi-urban	Private Insurance	NO TO: Public Insurance	Out of Pocket Payment	Least important/least used		4	Most important/most used		2	3						2	Most important/most used	4	3	Least important/least used				Sometimes (40-60 %)	Sometimes (40-60 %)	Sometimes (40-60 %)	Almost Never (20-40%)	Almost always (60-80%)	Sometimes (40-60 %)	Sometimes (40-60 %)	Almost always (60-80%)	Sometimes (40-60 %)	Almost always (60-80%)	Almost always (60-80%)	Almost Never (20-40%)	Almost always (60-80%)	Sometimes (40-60 %)	Sometimes (40-60 %)	Almost always (60-80%)
1461	If you decide to participate, please proceed further and click on Continue.	42	Male	Vietnam	MBBS	6	280	25	Private Hospital	Semi-Rural	NO TO: Private Insurance	Public Insurance	Out of Pocket Payment		Least important/least used			Most important/most used		4	2	3			4		Least important/least used		3	2	Most important/most used			Almost always (60-80%)	Sometimes (40-60 %)	Almost always (60-80%)	Almost Never (20-40%)	Always (> 80%)	Almost always (60-80%)	Sometimes (40-60 %)	Almost always (60-80%)	Almost always (60-80%)	Sometimes (40-60 %)	Almost always (60-80%)	Almost Never (20-40%)	Almost always (60-80%)	Sometimes (40-60 %)	Almost always (60-80%)	Sometimes (40-60 %)
1464	If you decide to participate, please proceed further and click on Continue.	45	Male	Algeria	MBBS	11	280	75	Private Outpatient facility/Consulting rooms (Outpatient Clinic)	Semi-Rural	Private Insurance	NO TO: Public Insurance	Out of Pocket Payment	2		3	Most important/most used	4			Least important/least used						4	3	Least important/least used		2	Most important/most used		Sometimes (40-60 %)	Sometimes (40-60 %)	Sometimes (40-60 %)	Almost Never (20-40%)	Almost always (60-80%)	Sometimes (40-60 %)	Sometimes (40-60 %)	Almost always (60-80%)	Sometimes (40-60 %)	Almost always (60-80%)	Almost always (60-80%)	Almost Never (20-40%)	Almost always (60-80%)	Sometimes (40-60 %)	Sometimes (40-60 %)	Almost always (60-80%)
1468	If you decide to participate, please proceed further and click on Continue.	41	Male	Morocco	MBBS	9	280	20	Private Hospital	Urban	NO TO: Private Insurance	NO TO: Public Insurance	Out of Pocket Payment	3	Most important/most used	2				Least important/least used	4				3		Most important/most used	Least important/least used			4	2		Always (> 80%)	Almost always (60-80%)	Almost always (60-80%)	Almost Never (20-40%)	Almost always (60-80%)	Sometimes (40-60 %)	Sometimes (40-60 %)	Almost always (60-80%)	Always (> 80%)	Always (> 80%)	Sometimes (40-60 %)	Almost Never (20-40%)	Always (> 80%)	Almost always (60-80%)	Always (> 80%)	Almost always (60-80%)
1470	If you decide to participate, please proceed further and click on Continue.	42	Female	Vietnam	MBBS	6	300	75	Private Hospital	Rural	NO TO: Private Insurance	NO TO: Public Insurance	Out of Pocket Payment		Least important/least used			2	Most important/most used	4	3				3			Least important/least used	4	2		Most important/most used		Always (> 80%)	Almost always (60-80%)	Sometimes (40-60 %)	Almost Never (20-40%)	Almost always (60-80%)	Almost always (60-80%)	Always (> 80%)	Almost always (60-80%)	Always (> 80%)	Almost always (60-80%)	Sometimes (40-60 %)	Almost Never (20-40%)	Almost always (60-80%)	Almost always (60-80%)	Sometimes (40-60 %)	Always (> 80%)
1473	If you decide to participate, please proceed further and click on Continue.	42	Female	Vietnam	MBBS	9	380	85	Private Hospital	Semi-urban	NO TO: Private Insurance	NO TO: Public Insurance	Out of Pocket Payment			Most important/most used		2	Least important/least used	4	3				Most important/most used	4	2	3				Least important/least used		Almost always (60-80%)	Sometimes (40-60 %)	Almost always (60-80%)	Almost Never (20-40%)	Almost always (60-80%)	Sometimes (40-60 %)	Almost always (60-80%)	Almost always (60-80%)	Almost always (60-80%)	Sometimes (40-60 %)	Sometimes (40-60 %)	Almost Never (20-40%)	Almost always (60-80%)	Sometimes (40-60 %)	Almost always (60-80%)	Almost always (60-80%)
1474	If you decide to participate, please proceed further and click on Continue.	48	Male	Egypt	MBBS	20	550	275	Private Hospital	Semi-urban	Private Insurance	NO TO: Public Insurance	Out of Pocket Payment	Most important/most used	3	2				4		Least important/least used			2	4	Most important/most used		3		Least important/least used			Sometimes (40-60 %)	Almost always (60-80%)	Almost always (60-80%)	Almost always (60-80%)	Sometimes (40-60 %)	Sometimes (40-60 %)	Sometimes (40-60 %)	Sometimes (40-60 %)	Sometimes (40-60 %)	Almost always (60-80%)	Almost always (60-80%)	Almost always (60-80%)	Sometimes (40-60 %)	Almost always (60-80%)	Sometimes (40-60 %)	Sometimes (40-60 %)
1475	If you decide to participate, please proceed further and click on Continue.	40	Female	Egypt	Diploma	13	400	250	Private Outpatient facility/Consulting rooms (Outpatient Clinic)	Semi-Rural	NO TO: Private Insurance	NO TO: Public Insurance	Out of Pocket Payment	Least important/least used		4		3	Most important/most used	2					4		Most important/most used		Least important/least used	3	2			Sometimes (40-60 %)	Sometimes (40-60 %)	Sometimes (40-60 %)	Sometimes (40-60 %)	Sometimes (40-60 %)	Sometimes (40-60 %)	Sometimes (40-60 %)	Sometimes (40-60 %)	Almost always (60-80%)	Almost always (60-80%)	Almost always (60-80%)	Almost always (60-80%)	Sometimes (40-60 %)	Almost always (60-80%)	Almost always (60-80%)	Almost always (60-80%)
1476	If you decide to participate, please proceed further and click on Continue.	38	Male	Egypt	Diploma	10	350	200	Primary health care clinic (Outpatient)	Semi-Rural	NO TO: Private Insurance	NO TO: Public Insurance	Out of Pocket Payment	Most important/most used				Least important/least used	2	4	3					Least important/least used	4		Most important/most used	2	3			Sometimes (40-60 %)	Almost always (60-80%)	Almost always (60-80%)	Sometimes (40-60 %)	Sometimes (40-60 %)	Almost always (60-80%)	Almost always (60-80%)	Sometimes (40-60 %)	Sometimes (40-60 %)	Sometimes (40-60 %)	Sometimes (40-60 %)	Sometimes (40-60 %)	Sometimes (40-60 %)	Sometimes (40-60 %)	Sometimes (40-60 %)	Sometimes (40-60 %)
1477	If you decide to participate, please proceed further and click on Continue.	47	Male	Egypt	MBBS	20	500	300	Government OPD (Outpatient Clinic)	Semi-urban	Private Insurance	NO TO: Public Insurance	Out of Pocket Payment	Most important/most used		Least important/least used		2	3	4						4	3		2	Most important/most used	Least important/least used			Sometimes (40-60 %)	Sometimes (40-60 %)	Sometimes (40-60 %)	Sometimes (40-60 %)	Sometimes (40-60 %)	Sometimes (40-60 %)	Sometimes (40-60 %)	Sometimes (40-60 %)	Almost always (60-80%)	Almost always (60-80%)	Almost always (60-80%)	Almost always (60-80%)	Almost always (60-80%)	Almost always (60-80%)	Almost always (60-80%)	Almost always (60-80%)
1478	If you decide to participate, please proceed further and click on Continue.	40	Male	Egypt	Diploma	12	400	200	Private Hospital	Urban	Private Insurance	NO TO: Public Insurance	Out of Pocket Payment	Most important/most used		4			3	Least important/least used	2				Most important/most used	Least important/least used	3		4	2				Sometimes (40-60 %)	Sometimes (40-60 %)	Sometimes (40-60 %)	Sometimes (40-60 %)	Sometimes (40-60 %)	Sometimes (40-60 %)	Sometimes (40-60 %)	Sometimes (40-60 %)	Sometimes (40-60 %)	Sometimes (40-60 %)	Sometimes (40-60 %)	Sometimes (40-60 %)	Sometimes (40-60 %)	Sometimes (40-60 %)	Sometimes (40-60 %)	Sometimes (40-60 %)
1479	If you decide to participate, please proceed further and click on Continue.	55	Male	Egypt	MBBS	30	400	175	Government hospital	Urban	Private Insurance	Public Insurance	Out of Pocket Payment	Most important/most used		2		3		4		Least important/least used			3	Least important/least used	2		Most important/most used	4				Almost always (60-80%)	Almost always (60-80%)	Almost always (60-80%)	Almost always (60-80%)	Sometimes (40-60 %)	Sometimes (40-60 %)	Sometimes (40-60 %)	Sometimes (40-60 %)	Almost always (60-80%)	Almost always (60-80%)	Almost always (60-80%)	Almost always (60-80%)	Sometimes (40-60 %)	Almost always (60-80%)	Sometimes (40-60 %)	Sometimes (40-60 %)
1491	If you decide to participate, please proceed further and click on Continue.	39	Male	Vietnam	MBBS	7	280	30	Primary health care clinic (Outpatient)	Semi-Rural	Private Insurance	NO TO: Public Insurance	Out of Pocket Payment	4		Most important/most used	3		2	Least important/least used						2	Least important/least used	4	Most important/most used		3			Sometimes (40-60 %)	Sometimes (40-60 %)	Sometimes (40-60 %)	Almost Never (20-40%)	Almost always (60-80%)	Sometimes (40-60 %)	Almost Never (20-40%)	Almost always (60-80%)	Almost always (60-80%)	Almost always (60-80%)	Almost always (60-80%)	Almost Never (20-40%)	Almost always (60-80%)	Sometimes (40-60 %)	Almost Never (20-40%)	Almost always (60-80%)
1493	If you decide to participate, please proceed further and click on Continue.	43	Male	Egypt	MBBS	10	350	100	Private Hospital	Urban	Private Insurance	NO TO: Public Insurance	Out of Pocket Payment	2		Most important/most used	3	4		Least important/least used				3			2	Least important/least used			Most important/most used	4		Sometimes (40-60 %)	Sometimes (40-60 %)	Almost always (60-80%)	Almost Never (20-40%)	Almost always (60-80%)	Sometimes (40-60 %)	Sometimes (40-60 %)	Almost always (60-80%)	Almost always (60-80%)	Almost always (60-80%)	Almost always (60-80%)	Almost Never (20-40%)	Almost always (60-80%)	Sometimes (40-60 %)	Sometimes (40-60 %)	Almost always (60-80%)
1501	If you decide to participate, please proceed further and click on Continue.	44	Female	Egypt	MBBS	18	550	275	Private Hospital	Urban	Private Insurance	Public Insurance	Out of Pocket Payment	2	4		3		Most important/most used	Least important/least used						Least important/least used	2		Most important/most used	3	4			Almost always (60-80%)	Almost always (60-80%)	Almost always (60-80%)	Almost always (60-80%)	Almost always (60-80%)	Almost always (60-80%)	Almost always (60-80%)	Almost always (60-80%)	Almost always (60-80%)	Almost always (60-80%)	Almost always (60-80%)	Almost always (60-80%)	Sometimes (40-60 %)	Sometimes (40-60 %)	Almost always (60-80%)	Sometimes (40-60 %)
1502	If you decide to participate, please proceed further and click on Continue.	53	Male	Egypt	MBBS	26	500	300	Government OPD (Outpatient Clinic)	Urban	NO TO: Private Insurance	NO TO: Public Insurance	Out of Pocket Payment	Most important/most used				2	3	4	Least important/least used				4		2		Most important/most used	3		Least important/least used		Sometimes (40-60 %)	Sometimes (40-60 %)	Sometimes (40-60 %)	Sometimes (40-60 %)	Sometimes (40-60 %)	Sometimes (40-60 %)	Sometimes (40-60 %)	Sometimes (40-60 %)	Sometimes (40-60 %)	Sometimes (40-60 %)	Sometimes (40-60 %)	Sometimes (40-60 %)	Sometimes (40-60 %)	Sometimes (40-60 %)	Sometimes (40-60 %)	Sometimes (40-60 %)
1503	If you decide to participate, please proceed further and click on Continue.	48	Female	Egypt	MBBS	22	550	200	Government hospital	Semi-Rural	NO TO: Private Insurance	NO TO: Public Insurance	Out of Pocket Payment	Most important/most used	2	3			Least important/least used	4				Least important/least used	3		Most important/most used		2	4				Sometimes (40-60 %)	Almost always (60-80%)	Almost always (60-80%)	Almost always (60-80%)	Sometimes (40-60 %)	Sometimes (40-60 %)	Almost always (60-80%)	Sometimes (40-60 %)	Almost always (60-80%)	Almost always (60-80%)	Almost always (60-80%)	Almost always (60-80%)	Almost always (60-80%)	Almost always (60-80%)	Almost always (60-80%)	Almost always (60-80%)
1505	If you decide to participate, please proceed further and click on Continue.	42	Female	Morocco	MBBS	9	280	50	Private Hospital	Semi-Rural	Private Insurance	NO TO: Public Insurance	Out of Pocket Payment	Least important/least used			Most important/most used	2		4	3				Most important/most used		2	4		3		Least important/least used		Almost Never (20-40%)	Sometimes (40-60 %)	Sometimes (40-60 %)	Almost Never (20-40%)	Almost always (60-80%)	Sometimes (40-60 %)	Sometimes (40-60 %)	Almost always (60-80%)	Almost always (60-80%)	Sometimes (40-60 %)	Almost always (60-80%)	Almost Never (20-40%)	Almost always (60-80%)	Sometimes (40-60 %)	Sometimes (40-60 %)	Almost always (60-80%)
1507	If you decide to participate, please proceed further and click on Continue.	41	Male	Morocco	MBBS	8	280	30	Primary health care clinic (Outpatient)	Urban	Private Insurance	NO TO: Public Insurance	Out of Pocket Payment	Least important/least used		Most important/most used	4	2	3							3	4	Least important/least used	2		Most important/most used			Sometimes (40-60 %)	Sometimes (40-60 %)	Sometimes (40-60 %)	Almost Never (20-40%)	Almost always (60-80%)	Sometimes (40-60 %)	Sometimes (40-60 %)	Almost always (60-80%)	Almost always (60-80%)	Almost always (60-80%)	Almost always (60-80%)	Almost Never (20-40%)	Almost always (60-80%)	Sometimes (40-60 %)	Sometimes (40-60 %)	Almost always (60-80%)
1508	If you decide to participate, please proceed further and click on Continue.	40	Male	Algeria	MBBS	8	350	75	Private Hospital	Urban	Private Insurance	NO TO: Public Insurance	Out of Pocket Payment	3		2	Most important/most used		Least important/least used		4					Least important/least used	2	4		Most important/most used		3		Sometimes (40-60 %)	Almost always (60-80%)	Almost always (60-80%)	Almost Never (20-40%)	Almost always (60-80%)	Sometimes (40-60 %)	Sometimes (40-60 %)	Almost always (60-80%)	Almost Never (20-40%)	Almost always (60-80%)	Almost always (60-80%)	Almost Never (20-40%)	Almost always (60-80%)	Sometimes (40-60 %)	Almost Never (20-40%)	Almost always (60-80%)
1509	If you decide to participate, please proceed further and click on Continue.	42	Female	Egypt	Diploma	16	550	275	Private Hospital	Urban	Private Insurance	Public Insurance	Out of Pocket Payment	Least important/least used	4	3			Most important/most used	2					4	Least important/least used	2		Most important/most used	3				Sometimes (40-60 %)	Sometimes (40-60 %)	Sometimes (40-60 %)	Sometimes (40-60 %)	Sometimes (40-60 %)	Sometimes (40-60 %)	Sometimes (40-60 %)	Sometimes (40-60 %)	Sometimes (40-60 %)	Almost always (60-80%)	Almost always (60-80%)	Almost always (60-80%)	Sometimes (40-60 %)	Sometimes (40-60 %)	Sometimes (40-60 %)	Sometimes (40-60 %)
1510	If you decide to participate, please proceed further and click on Continue.	47	Male	Egypt	MBBS	20	350	75	Government hospital	Semi-urban	Private Insurance	NO TO: Public Insurance	Out of Pocket Payment	2		4			3	Most important/most used		Least important/least used			4	Least important/least used	3		2	Most important/most used				Sometimes (40-60 %)	Sometimes (40-60 %)	Sometimes (40-60 %)	Sometimes (40-60 %)	Sometimes (40-60 %)	Sometimes (40-60 %)	Sometimes (40-60 %)	Sometimes (40-60 %)	Almost always (60-80%)	Almost always (60-80%)	Almost always (60-80%)	Almost always (60-80%)	Sometimes (40-60 %)	Almost always (60-80%)	Almost always (60-80%)	Almost always (60-80%)
1511	If you decide to participate, please proceed further and click on Continue.	39	Female	Egypt	Diploma	12	550	275	Private Hospital	Semi-urban	Private Insurance	NO TO: Public Insurance	Out of Pocket Payment	3	4	2			Most important/most used	Least important/least used					Least important/least used	4	2		Most important/most used	3				Almost always (60-80%)	Almost always (60-80%)	Almost always (60-80%)	Almost always (60-80%)	Sometimes (40-60 %)	Sometimes (40-60 %)	Sometimes (40-60 %)	Sometimes (40-60 %)	Almost always (60-80%)	Almost always (60-80%)	Almost always (60-80%)	Almost always (60-80%)	Sometimes (40-60 %)	Almost always (60-80%)	Almost always (60-80%)	Sometimes (40-60 %)
1513	If you decide to participate, please proceed further and click on Continue.	41	Male	Algeria	MBBS	9	360	75	Government OPD (Outpatient Clinic)	Semi-urban	NO TO: Private Insurance	Public Insurance	Out of Pocket Payment	Least important/least used		Most important/most used	2	4	3						2		Least important/least used	4			3	Most important/most used		Sometimes (40-60 %)	Almost always (60-80%)	Sometimes (40-60 %)	Almost Never (20-40%)	Almost always (60-80%)	Sometimes (40-60 %)	Sometimes (40-60 %)	Almost always (60-80%)	Sometimes (40-60 %)	Sometimes (40-60 %)	Almost always (60-80%)	Almost Never (20-40%)	Almost always (60-80%)	Sometimes (40-60 %)	Sometimes (40-60 %)	Almost always (60-80%)
1515	If you decide to participate, please proceed further and click on Continue.	53	Male	Egypt	MBBS	27	500	300	Private Hospital	Urban	Private Insurance	Public Insurance	Out of Pocket Payment	Least important/least used	3	2			4	Most important/most used				Least important/least used		3	Most important/most used		2	4				Sometimes (40-60 %)	Sometimes (40-60 %)	Sometimes (40-60 %)	Sometimes (40-60 %)	Sometimes (40-60 %)	Sometimes (40-60 %)	Sometimes (40-60 %)	Sometimes (40-60 %)	Sometimes (40-60 %)	Sometimes (40-60 %)	Sometimes (40-60 %)	Sometimes (40-60 %)	Sometimes (40-60 %)	Sometimes (40-60 %)	Sometimes (40-60 %)	Sometimes (40-60 %)
1519	If you decide to participate, please proceed further and click on Continue.	38	Male	Morocco	MBBS	6	280	50	Private Hospital	Urban	Private Insurance	Public Insurance	NO TO: Out of Pocket Payment			Most important/most used		4	2	Least important/least used	3				Most important/most used		2		Least important/least used	3		4		Always (> 80%)	Almost always (60-80%)	Almost always (60-80%)	Sometimes (40-60 %)	Almost always (60-80%)	Sometimes (40-60 %)	Almost always (60-80%)	Almost always (60-80%)	Sometimes (40-60 %)	Sometimes (40-60 %)	Almost always (60-80%)	Always (> 80%)	Always (> 80%)	Always (> 80%)	Almost always (60-80%)	Sometimes (40-60 %)
1520	If you decide to participate, please proceed further and click on Continue.	40	Male	Egypt	MBBS	9	250	40	Private Hospital	Rural	Private Insurance	Public Insurance	NO TO: Out of Pocket Payment	Most important/most used			2	4	3			Least important/least used				Least important/least used	3	Most important/most used	2	4				Always (> 80%)	Almost always (60-80%)	Always (> 80%)	Sometimes (40-60 %)	Almost always (60-80%)	Almost always (60-80%)	Sometimes (40-60 %)	Sometimes (40-60 %)	Almost Never (20-40%)	Almost always (60-80%)	Sometimes (40-60 %)	Almost always (60-80%)	Sometimes (40-60 %)	Always (> 80%)	Always (> 80%)	Almost always (60-80%)
1521	If you decide to participate, please proceed further and click on Continue.	43	Male	Vietnam	MBBS	6	375	75	Private Hospital	Urban	Private Insurance	Public Insurance	NO TO: Out of Pocket Payment		Most important/most used	2			3	Least important/least used		4			2	Least important/least used	3				4	Most important/most used		Almost always (60-80%)	Always (> 80%)	Sometimes (40-60 %)	Almost always (60-80%)	Always (> 80%)	Almost always (60-80%)	Sometimes (40-60 %)	Sometimes (40-60 %)	Sometimes (40-60 %)	Almost always (60-80%)	Sometimes (40-60 %)	Always (> 80%)	Sometimes (40-60 %)	Almost always (60-80%)	Always (> 80%)	Sometimes (40-60 %)
1557	If you decide to participate, please proceed further and click on Continue.	42	Male	UAE	MBBS	7	280	50	Private Hospital	Rural	Private Insurance	Public Insurance	NO TO: Out of Pocket Payment		Most important/most used	2			3	Least important/least used	4				Most important/most used	3		Least important/least used	4		2			Almost always (60-80%)	Always (> 80%)	Sometimes (40-60 %)	Almost always (60-80%)	Almost always (60-80%)	Sometimes (40-60 %)	Sometimes (40-60 %)	Almost always (60-80%)	Almost always (60-80%)	Sometimes (40-60 %)	Always (> 80%)	Almost always (60-80%)	Almost always (60-80%)	Sometimes (40-60 %)	Sometimes (40-60 %)	Sometimes (40-60 %)
1558	If you decide to participate, please proceed further and click on Continue.	40	Male	Egypt	MBBS	9	380	75	Government hospital	Urban	Private Insurance	Public Insurance	NO TO: Out of Pocket Payment		4	3	2		Most important/most used	Least important/least used					4	3	Least important/least used	2				Most important/most used		Almost always (60-80%)	Always (> 80%)	Almost always (60-80%)	Sometimes (40-60 %)	Almost always (60-80%)	Always (> 80%)	Almost always (60-80%)	Almost always (60-80%)	Always (> 80%)	Almost always (60-80%)	Always (> 80%)	Almost always (60-80%)	Sometimes (40-60 %)	Almost always (60-80%)	Almost always (60-80%)	Sometimes (40-60 %)
1561	If you decide to participate, please proceed further and click on Continue.	39	Male	Morocco	MBBS	7	300	75	Private Hospital	Urban	Private Insurance	Public Insurance	NO TO: Out of Pocket Payment		Most important/most used	2			3	Least important/least used	4				2			4	Most important/most used	3		Least important/least used		Always (> 80%)	Almost always (60-80%)	Always (> 80%)	Sometimes (40-60 %)	Almost always (60-80%)	Sometimes (40-60 %)	Sometimes (40-60 %)	Sometimes (40-60 %)	Almost always (60-80%)	Always (> 80%)	Almost always (60-80%)	Sometimes (40-60 %)	Almost always (60-80%)	Almost always (60-80%)	Sometimes (40-60 %)	Sometimes (40-60 %)
1623	If you decide to participate, please proceed further and click on Continue.	42	Male	Egypt	MBBS	16	400	200	Private Hospital	Semi-urban	Private Insurance	NO TO: Public Insurance	Out of Pocket Payment	Most important/most used		2		3		4		Least important/least used					3		Most important/most used	2	4	Least important/least used		Almost always (60-80%)	Almost always (60-80%)	Almost always (60-80%)	Almost always (60-80%)	Sometimes (40-60 %)	Almost always (60-80%)	Almost always (60-80%)	Sometimes (40-60 %)	Almost always (60-80%)	Almost always (60-80%)	Almost always (60-80%)	Almost always (60-80%)	Almost always (60-80%)	Almost always (60-80%)	Almost always (60-80%)	Almost always (60-80%)
1624	If you decide to participate, please proceed further and click on Continue.	45	Female	Egypt	Diploma	20	350	200	Private Hospital	Semi-Rural	NO TO: Private Insurance	NO TO: Public Insurance	Out of Pocket Payment	Most important/most used		Least important/least used			2	3		4			3		2	4	Least important/least used	Most important/most used				Sometimes (40-60 %)	Sometimes (40-60 %)	Sometimes (40-60 %)	Sometimes (40-60 %)	Sometimes (40-60 %)	Sometimes (40-60 %)	Sometimes (40-60 %)	Sometimes (40-60 %)	Sometimes (40-60 %)	Sometimes (40-60 %)	Sometimes (40-60 %)	Sometimes (40-60 %)	Sometimes (40-60 %)	Sometimes (40-60 %)	Sometimes (40-60 %)	Sometimes (40-60 %)
1625	If you decide to participate, please proceed further and click on Continue.	50	Female	Egypt	MBBS	25	500	300	Private Outpatient facility/Consulting rooms (Outpatient Clinic)	Urban	Private Insurance	NO TO: Public Insurance	Out of Pocket Payment	Most important/most used		2	3		4	Least important/least used					2	3	4		Least important/least used	Most important/most used				Sometimes (40-60 %)	Almost always (60-80%)	Almost always (60-80%)	Almost always (60-80%)	Sometimes (40-60 %)	Sometimes (40-60 %)	Sometimes (40-60 %)	Almost always (60-80%)	Almost always (60-80%)	Almost always (60-80%)	Almost always (60-80%)	Almost always (60-80%)	Almost always (60-80%)	Almost always (60-80%)	Almost always (60-80%)	Almost always (60-80%)
1637	If you decide to participate, please proceed further and click on Continue.	48	Male	Pakistan	MBBS	12	275	75	Private Hospital	Urban	Private Insurance	Public Insurance	Out of Pocket Payment	Most important/most used			2	3	4		Least important/least used						Least important/least used	Most important/most used	4		3	2		Always (> 80%)	Almost always (60-80%)	Always (> 80%)	Almost always (60-80%)	Almost always (60-80%)	Always (> 80%)	Almost always (60-80%)	Sometimes (40-60 %)	Almost always (60-80%)	Almost always (60-80%)	Always (> 80%)	Almost always (60-80%)	Almost always (60-80%)	Sometimes (40-60 %)	Always (> 80%)	Almost always (60-80%)
1658	If you decide to participate, please proceed further and click on Continue.	39	Female	Pakistan	MBBS	7	280	40	Private Hospital	Rural	Private Insurance	Public Insurance	NO TO: Out of Pocket Payment	Most important/most used	2	3		4		Least important/least used					Most important/most used			3	2	Least important/least used	4			Sometimes (40-60 %)	Almost always (60-80%)	Sometimes (40-60 %)	Almost Never (20-40%)	Almost always (60-80%)	Sometimes (40-60 %)	Almost Never (20-40%)	Sometimes (40-60 %)	Almost always (60-80%)	Almost always (60-80%)	Sometimes (40-60 %)	Almost Never (20-40%)	Sometimes (40-60 %)	Sometimes (40-60 %)	Almost Never (20-40%)	Sometimes (40-60 %)
1662	If you decide to participate, please proceed further and click on Continue.	40	Male	Pakistan	MBBS	7	250	90	Private Outpatient facility/Consulting rooms (Outpatient Clinic)	Semi-Rural	Private Insurance	Public Insurance	NO TO: Out of Pocket Payment	Most important/most used	2			Least important/least used	3		4			4	3		Most important/most used	Least important/least used	2					Almost always (60-80%)	Sometimes (40-60 %)	Almost Never (20-40%)	Sometimes (40-60 %)	Almost always (60-80%)	Almost always (60-80%)	Sometimes (40-60 %)	Sometimes (40-60 %)	Sometimes (40-60 %)	Almost always (60-80%)	Sometimes (40-60 %)	Almost always (60-80%)	Almost always (60-80%)	Sometimes (40-60 %)	Almost always (60-80%)	Sometimes (40-60 %)
1665	If you decide to participate, please proceed further and click on Continue.	40	Male	Pakistan	MBBS	10	300	100	Private Hospital	Semi-Rural	Private Insurance	NO TO: Public Insurance	Out of Pocket Payment	3		4	Most important/most used	2	Least important/least used							Most important/most used	2	Least important/least used	3	4				Sometimes (40-60 %)	Almost Never (20-40%)	Almost Never (20-40%)	Almost Never (20-40%)	Sometimes (40-60 %)	Almost always (60-80%)	Almost always (60-80%)	Almost always (60-80%)	Sometimes (40-60 %)	Almost Never (20-40%)	Almost Never (20-40%)	Almost Never (20-40%)	Almost always (60-80%)	Almost always (60-80%)	Almost always (60-80%)	Almost always (60-80%)
1666	If you decide to participate, please proceed further and click on Continue.	46	Male	Pakistan	MBBS	15	280	20	Private Hospital	Urban	Private Insurance	NO TO: Public Insurance	NO TO: Out of Pocket Payment	3		2	Most important/most used	4	Least important/least used					2	Least important/least used	Most important/most used				4		3		Sometimes (40-60 %)	Almost Never (20-40%)	Almost Never (20-40%)	Almost Never (20-40%)	Sometimes (40-60 %)	Sometimes (40-60 %)	Almost always (60-80%)	Almost always (60-80%)	Almost Never (20-40%)	Almost Never (20-40%)	Almost Never (20-40%)	Almost Never (20-40%)	Almost always (60-80%)	Almost always (60-80%)	Almost always (60-80%)	Almost always (60-80%)
825	If you decide to participate, please proceed further and click on Continue.	36	Male	Thailand	MBBS	6	200	50	Private Hospital	Urban	Private Insurance	NO TO: Public Insurance	Out of Pocket Payment	2		Most important/most used	3	4		Least important/least used					Least important/least used	3				2	4	Most important/most used		Sometimes (40-60 %)	Almost always (60-80%)	Always (> 80%)	Always (> 80%)	Sometimes (40-60 %)	Almost Never (20-40%)	Sometimes (40-60 %)	Almost always (60-80%)	Sometimes (40-60 %)	Almost always (60-80%)	Always (> 80%)	Sometimes (40-60 %)	Almost Never (20-40%)	Sometimes (40-60 %)	Sometimes (40-60 %)	Never (<20%)
864	If you decide to participate, please proceed further and click on Continue.	35	Male	Thailand	MBBS	8	225	30	Private Hospital	Urban	NO TO: Private Insurance	Public Insurance	Out of Pocket Payment	2	3				Most important/most used	4	Least important/least used			3	Least important/least used				4		2	Most important/most used		Almost always (60-80%)	Sometimes (40-60 %)	Always (> 80%)	Almost Never (20-40%)	Sometimes (40-60 %)	Almost always (60-80%)	Sometimes (40-60 %)	Almost Never (20-40%)	Almost always (60-80%)	Sometimes (40-60 %)	Almost always (60-80%)	Always (> 80%)	Sometimes (40-60 %)	Almost Never (20-40%)	Sometimes (40-60 %)	Almost always (60-80%)
868	If you decide to participate, please proceed further and click on Continue.	36	Male	Thailand	MBBS	7	250	50	Private Hospital	Urban	NO TO: Private Insurance	Public Insurance	Out of Pocket Payment	2		Most important/most used		4	3		Least important/least used			3	Most important/most used	2					4	Least important/least used		Almost Never (20-40%)	Sometimes (40-60 %)	Almost always (60-80%)	Almost Never (20-40%)	Always (> 80%)	Almost always (60-80%)	Always (> 80%)	Always (> 80%)	Always (> 80%)	Always (> 80%)	Sometimes (40-60 %)	Almost always (60-80%)	Always (> 80%)	Almost Never (20-40%)	Sometimes (40-60 %)	Always (> 80%)
874	If you decide to participate, please proceed further and click on Continue.	41	Male	Algeria	MBBS	12	130	40	Primary health care clinic (Outpatient)	Semi-Rural	Private Insurance	Public Insurance	Out of Pocket Payment	4		Most important/most used	3		2	Least important/least used					3			Least important/least used		2	4	Most important/most used		Always (> 80%)	Almost Never (20-40%)	Sometimes (40-60 %)	Sometimes (40-60 %)	Always (> 80%)	Almost Never (20-40%)	Always (> 80%)	Almost always (60-80%)	Always (> 80%)	Sometimes (40-60 %)	Almost always (60-80%)	Almost Never (20-40%)	Always (> 80%)	Almost always (60-80%)	Always (> 80%)	Almost always (60-80%)
875	If you decide to participate, please proceed further and click on Continue.	45	Male	Thailand	MBBS	10	300	80	Private Hospital	Urban	Private Insurance	NO TO: Public Insurance	NO TO: Out of Pocket Payment	Most important/most used		4	2		3	Least important/least used				Least important/least used		2	4	Most important/most used				3		Almost always (60-80%)	Almost always (60-80%)	Always (> 80%)	Sometimes (40-60 %)	Sometimes (40-60 %)	Almost Never (20-40%)	Sometimes (40-60 %)	Almost always (60-80%)	Almost always (60-80%)	Sometimes (40-60 %)	Almost always (60-80%)	Almost Never (20-40%)	Almost Never (20-40%)	Almost Never (20-40%)	Sometimes (40-60 %)	Sometimes (40-60 %)
876	If you decide to participate, please proceed further and click on Continue.	42	Male	Algeria	MBBS	13	150	40	Private Outpatient facility/Consulting rooms (Outpatient Clinic)	Semi-urban	NO TO: Private Insurance	Public Insurance	Out of Pocket Payment	4	Least important/least used	2	3			Most important/most used					2		Least important/least used	3	Most important/most used	4				Sometimes (40-60 %)	Almost always (60-80%)	Sometimes (40-60 %)	Almost always (60-80%)	Almost always (60-80%)	Almost Never (20-40%)	Sometimes (40-60 %)	Almost always (60-80%)	Almost always (60-80%)	Almost always (60-80%)	Sometimes (40-60 %)	Always (> 80%)	Sometimes (40-60 %)	Always (> 80%)	Almost always (60-80%)	Almost always (60-80%)
890	If you decide to participate, please proceed further and click on Continue.	38	Male	UAE	MBBS	5	220	45	Private Outpatient facility/Consulting rooms (Outpatient Clinic)	Urban	Private Insurance	Public Insurance	Out of Pocket Payment	Most important/most used	4				3	Least important/least used	2			Most important/most used				2	Least important/least used		4	3		Almost always (60-80%)	Sometimes (40-60 %)	Sometimes (40-60 %)	Almost Never (20-40%)	Sometimes (40-60 %)	Almost always (60-80%)	Sometimes (40-60 %)	Almost Never (20-40%)	Almost always (60-80%)	Almost always (60-80%)	Sometimes (40-60 %)	Almost Never (20-40%)	Sometimes (40-60 %)	Sometimes (40-60 %)	Almost always (60-80%)	Sometimes (40-60 %)
892	If you decide to participate, please proceed further and click on Continue.	40	Male	Thailand	MBBS	7	275	65	Private Hospital	Urban	Private Insurance	Public Insurance	Out of Pocket Payment		2	4	Most important/most used		Least important/least used	3					3			Least important/least used		4	2	Most important/most used		Sometimes (40-60 %)	Almost always (60-80%)	Always (> 80%)	Almost always (60-80%)	Almost always (60-80%)	Almost Never (20-40%)	Sometimes (40-60 %)	Almost always (60-80%)	Always (> 80%)	Almost always (60-80%)	Almost always (60-80%)	Sometimes (40-60 %)	Almost always (60-80%)	Almost Never (20-40%)	Sometimes (40-60 %)	Almost always (60-80%)
893	If you decide to participate, please proceed further and click on Continue.	35	Male	Morocco	MBBS	14	270	50	Private Hospital	Urban	Private Insurance	NO TO: Public Insurance	Out of Pocket Payment				2	3	Least important/least used	4	Most important/most used					Least important/least used	2	Most important/most used		3	4			Sometimes (40-60 %)	Sometimes (40-60 %)	Sometimes (40-60 %)	Sometimes (40-60 %)	Almost always (60-80%)	Almost Never (20-40%)	Almost Never (20-40%)	Almost always (60-80%)	Almost always (60-80%)	Sometimes (40-60 %)	Almost always (60-80%)	Almost always (60-80%)	Almost always (60-80%)	Sometimes (40-60 %)	Sometimes (40-60 %)	Almost Never (20-40%)
895	If you decide to participate, please proceed further and click on Continue.	35	Male	Morocco	MBBS	7	240	45	Private Hospital	Urban	Private Insurance	NO TO: Public Insurance	Out of Pocket Payment	Most important/most used	4	2	3	Least important/least used						3		Most important/most used		Least important/least used	2	4				Never (<20%)	Sometimes (40-60 %)	Almost Never (20-40%)	Sometimes (40-60 %)	Almost Never (20-40%)	Sometimes (40-60 %)	Never (<20%)	Almost Never (20-40%)	Almost Never (20-40%)	Sometimes (40-60 %)	Never (<20%)	Almost Never (20-40%)	Never (<20%)	Sometimes (40-60 %)	Almost Never (20-40%)	Almost Never (20-40%)
908	If you decide to participate, please proceed further and click on Continue.	42	Male	Algeria	MBBS	12	290	75	Private Outpatient facility/Consulting rooms (Outpatient Clinic)	Urban	NO TO: Private Insurance	Public Insurance	Out of Pocket Payment				Most important/most used	3	2	4	Least important/least used			2	Least important/least used		4		3	Most important/most used				Sometimes (40-60 %)	Almost always (60-80%)	Sometimes (40-60 %)	Almost Never (20-40%)	Almost always (60-80%)	Almost Never (20-40%)	Never (<20%)	Sometimes (40-60 %)	Almost Never (20-40%)	Sometimes (40-60 %)	Sometimes (40-60 %)	Almost always (60-80%)	Almost always (60-80%)	Almost always (60-80%)	Almost Never (20-40%)	Sometimes (40-60 %)
909	If you decide to participate, please proceed further and click on Continue.	48	Male	Algeria	MBBS	18	275	25	Primary health care clinic (Outpatient)	Semi-urban	Private Insurance	NO TO: Public Insurance	NO TO: Out of Pocket Payment	4		3		2	Most important/most used		Least important/least used				4			3	Most important/most used	Least important/least used	2			Almost Never (20-40%)	Almost always (60-80%)	Sometimes (40-60 %)	Almost always (60-80%)	Almost always (60-80%)	Sometimes (40-60 %)	Almost Never (20-40%)	Sometimes (40-60 %)	Almost Never (20-40%)	Sometimes (40-60 %)	Sometimes (40-60 %)	Almost always (60-80%)	Almost Never (20-40%)	Almost always (60-80%)	Almost Never (20-40%)	Sometimes (40-60 %)
910	If you decide to participate, please proceed further and click on Continue.	31	Male	Egypt	MBBS	9	290	100	Private Hospital	Rural	Private Insurance	NO TO: Public Insurance	Out of Pocket Payment	Most important/most used	2	3	4		Least important/least used						3	4	Least important/least used		2	Most important/most used				Almost Never (20-40%)	Sometimes (40-60 %)	Never (<20%)	Almost Never (20-40%)	Almost Never (20-40%)	Sometimes (40-60 %)	Never (<20%)	Almost Never (20-40%)	Almost Never (20-40%)	Sometimes (40-60 %)	Almost Never (20-40%)	Never (<20%)	Sometimes (40-60 %)	Almost Never (20-40%)	Never (<20%)	Almost Never (20-40%)
911	If you decide to participate, please proceed further and click on Continue.	33	Male	Egypt	MBBS	10	315	75	Private Hospital	Urban	Private Insurance	NO TO: Public Insurance	Out of Pocket Payment			Least important/least used	Most important/most used	4	2	3						4	3		2		Least important/least used	Most important/most used		Never (<20%)	Sometimes (40-60 %)	Almost always (60-80%)	Sometimes (40-60 %)	Almost Never (20-40%)	Sometimes (40-60 %)	Never (<20%)	Almost Never (20-40%)	Almost Never (20-40%)	Sometimes (40-60 %)	Never (<20%)	Almost Never (20-40%)	Almost always (60-80%)	Almost Never (20-40%)	Sometimes (40-60 %)	Never (<20%)
912	If you decide to participate, please proceed further and click on Continue.	32	Male	Egypt	MBBS	7	250	80	Private Hospital	Urban	Private Insurance	NO TO: Public Insurance	Out of Pocket Payment	Most important/most used	4		2	3		Least important/least used					4	2	3	Most important/most used				Least important/least used		Almost Never (20-40%)	Sometimes (40-60 %)	Almost Never (20-40%)	Never (<20%)	Sometimes (40-60 %)	Almost Never (20-40%)	Almost Never (20-40%)	Sometimes (40-60 %)	Almost Never (20-40%)	Almost Never (20-40%)	Sometimes (40-60 %)	Never (<20%)	Almost Never (20-40%)	Sometimes (40-60 %)	Never (<20%)	Almost Never (20-40%)
913	If you decide to participate, please proceed further and click on Continue.	43	Male	Morocco	MBBS	20	320	85	Private Hospital	Urban	Private Insurance	Public Insurance	Out of Pocket Payment	2	4		Most important/most used	3	Least important/least used					Least important/least used	Most important/most used					4	3	2		Sometimes (40-60 %)	Almost always (60-80%)	Almost always (60-80%)	Almost always (60-80%)	Sometimes (40-60 %)	Almost always (60-80%)	Sometimes (40-60 %)	Almost always (60-80%)	Sometimes (40-60 %)	Almost always (60-80%)	Almost always (60-80%)	Sometimes (40-60 %)	Almost always (60-80%)	Sometimes (40-60 %)	Almost always (60-80%)	Almost Never (20-40%)
914	If you decide to participate, please proceed further and click on Continue.	39	Female	Morocco	MBBS	15	260	60	Private Outpatient facility/Consulting rooms (Outpatient Clinic)	Urban	Private Insurance	Public Insurance	Out of Pocket Payment				Most important/most used	4	3	Least important/least used	2					Most important/most used	2	3		4		Least important/least used		Sometimes (40-60 %)	Almost always (60-80%)	Almost always (60-80%)	Sometimes (40-60 %)	Almost Never (20-40%)	Sometimes (40-60 %)	Sometimes (40-60 %)	Almost Never (20-40%)	Almost Never (20-40%)	Almost always (60-80%)	Almost Never (20-40%)	Sometimes (40-60 %)	Sometimes (40-60 %)	Almost always (60-80%)	Sometimes (40-60 %)	Sometimes (40-60 %)
915	If you decide to participate, please proceed further and click on Continue.	37	Male	Egypt	MBBS	13	240	50	Private Hospital	Urban	Private Insurance	NO TO: Public Insurance	NO TO: Out of Pocket Payment	3	4			2	Most important/most used		Least important/least used			4			2	Least important/least used			3	Most important/most used		Almost Never (20-40%)	Never (<20%)	Sometimes (40-60 %)	Almost Never (20-40%)	Never (<20%)	Almost Never (20-40%)	Sometimes (40-60 %)	Almost Never (20-40%)	Sometimes (40-60 %)	Never (<20%)	Almost Never (20-40%)	Sometimes (40-60 %)	Never (<20%)	Almost Never (20-40%)	Never (<20%)	Almost Never (20-40%)
916	If you decide to participate, please proceed further and click on Continue.	38	Male	Egypt	MBBS	14	265	70	Private Hospital	Urban	Private Insurance	NO TO: Public Insurance	NO TO: Out of Pocket Payment	Most important/most used			2	3			4	Least important/least used		3			2	4			Most important/most used	Least important/least used		Never (<20%)	Sometimes (40-60 %)	Almost Never (20-40%)	Never (<20%)	Sometimes (40-60 %)	Never (<20%)	Almost Never (20-40%)	Sometimes (40-60 %)	Almost Never (20-40%)	Sometimes (40-60 %)	Never (<20%)	Almost Never (20-40%)	Never (<20%)	Never (<20%)	Sometimes (40-60 %)	Almost Never (20-40%)
918	If you decide to participate, please proceed further and click on Continue.	42	Male	Morocco	MBBS	19	270	35	Private Outpatient facility/Consulting rooms (Outpatient Clinic)	Urban	Private Insurance	NO TO: Public Insurance	Out of Pocket Payment		Least important/least used		2	3	4		Most important/most used			2		4		Least important/least used			3	Most important/most used		Sometimes (40-60 %)	Sometimes (40-60 %)	Almost always (60-80%)	Almost Never (20-40%)	Almost always (60-80%)	Almost always (60-80%)	Sometimes (40-60 %)	Almost always (60-80%)	Almost always (60-80%)	Sometimes (40-60 %)	Almost always (60-80%)	Sometimes (40-60 %)	Almost Never (20-40%)	Almost Never (20-40%)	Almost Never (20-40%)	Sometimes (40-60 %)
919	If you decide to participate, please proceed further and click on Continue.	37	Female	Morocco	MBBS	14	250	100	Primary health care clinic (Outpatient)	Urban	Private Insurance	Public Insurance	Out of Pocket Payment			Most important/most used	2	Least important/least used	3		4						Least important/least used	2	3	Most important/most used	4			Sometimes (40-60 %)	Almost always (60-80%)	Almost always (60-80%)	Almost always (60-80%)	Almost Never (20-40%)	Sometimes (40-60 %)	Almost Never (20-40%)	Almost always (60-80%)	Almost always (60-80%)	Almost Never (20-40%)	Almost always (60-80%)	Almost Never (20-40%)	Almost always (60-80%)	Sometimes (40-60 %)	Sometimes (40-60 %)	Almost Never (20-40%)
922	If you decide to participate, please proceed further and click on Continue.	34	Male	Thailand	MBBS	10	245	35	Private Hospital	Urban	Private Insurance	NO TO: Public Insurance	Out of Pocket Payment	2	3	4	Most important/most used	Least important/least used						Most important/most used		4		2	3			Least important/least used		Sometimes (40-60 %)	Almost Never (20-40%)	Almost always (60-80%)	Sometimes (40-60 %)	Sometimes (40-60 %)	Almost always (60-80%)	Sometimes (40-60 %)	Sometimes (40-60 %)	Almost always (60-80%)	Sometimes (40-60 %)	Almost always (60-80%)	Sometimes (40-60 %)	Sometimes (40-60 %)	Almost Never (20-40%)	Sometimes (40-60 %)	Almost always (60-80%)
923	If you decide to participate, please proceed further and click on Continue.	40	Male	Thailand	MBBS	14	300	75	Primary health care clinic (Outpatient)	Urban	Private Insurance	Public Insurance	Out of Pocket Payment	3	Most important/most used	2	4					Least important/least used		Most important/most used		3	2	4				Least important/least used		Sometimes (40-60 %)	Almost always (60-80%)	Almost Never (20-40%)	Sometimes (40-60 %)	Sometimes (40-60 %)	Almost Never (20-40%)	Almost always (60-80%)	Sometimes (40-60 %)	Almost always (60-80%)	Sometimes (40-60 %)	Almost Never (20-40%)	Almost always (60-80%)	Sometimes (40-60 %)	Sometimes (40-60 %)	Almost Never (20-40%)	Almost always (60-80%)
924	If you decide to participate, please proceed further and click on Continue.	42	Female	Thailand	MBBS	17	325	80	Private Outpatient facility/Consulting rooms (Outpatient Clinic)	Urban	Private Insurance	Public Insurance	Out of Pocket Payment	4	2	3	Most important/most used	Least important/least used						Most important/most used	4		3			Least important/least used		2		Sometimes (40-60 %)	Almost always (60-80%)	Almost always (60-80%)	Sometimes (40-60 %)	Almost Never (20-40%)	Sometimes (40-60 %)	Almost always (60-80%)	Sometimes (40-60 %)	Sometimes (40-60 %)	Sometimes (40-60 %)	Almost Never (20-40%)	Almost Never (20-40%)	Almost always (60-80%)	Sometimes (40-60 %)	Almost always (60-80%)	Almost Never (20-40%)
931	If you decide to participate, please proceed further and click on Continue.	36	Male	Thailand	MBBS	13	350	90	Private Hospital	Urban	Private Insurance	Public Insurance	NO TO: Out of Pocket Payment	4	Most important/most used		2	3		Least important/least used				2			3	4			Most important/most used	Least important/least used		Sometimes (40-60 %)	Almost Never (20-40%)	Almost always (60-80%)	Sometimes (40-60 %)	Almost always (60-80%)	Almost Never (20-40%)	Almost Never (20-40%)	Sometimes (40-60 %)	Almost Never (20-40%)	Almost Never (20-40%)	Sometimes (40-60 %)	Almost always (60-80%)	Almost always (60-80%)	Sometimes (40-60 %)	Sometimes (40-60 %)	Almost always (60-80%)
933	If you decide to participate, please proceed further and click on Continue.	44	Male	Thailand	MBBS	18	200	100	Primary health care clinic (Outpatient)	Urban	Private Insurance	Public Insurance	NO TO: Out of Pocket Payment	3	Most important/most used		2		4	Least important/least used				2	Most important/most used	4	3		Least important/least used					Sometimes (40-60 %)	Almost always (60-80%)	Almost Never (20-40%)	Sometimes (40-60 %)	Almost always (60-80%)	Sometimes (40-60 %)	Sometimes (40-60 %)	Almost always (60-80%)	Sometimes (40-60 %)	Sometimes (40-60 %)	Almost Never (20-40%)	Almost always (60-80%)	Sometimes (40-60 %)	Almost Never (20-40%)	Almost always (60-80%)	Sometimes (40-60 %)
936	If you decide to participate, please proceed further and click on Continue.	46	Female	Vietnam	MBBS	13	240	80	Private Hospital	Urban	Private Insurance	NO TO: Public Insurance	Out of Pocket Payment	4		2		Most important/most used		Least important/least used	3			4	Least important/least used					Most important/most used	2	3		Almost always (60-80%)	Almost Never (20-40%)	Sometimes (40-60 %)	Always (> 80%)	Almost always (60-80%)	Sometimes (40-60 %)	Almost Never (20-40%)	Sometimes (40-60 %)	Sometimes (40-60 %)	Almost Never (20-40%)	Sometimes (40-60 %)	Always (> 80%)	Almost always (60-80%)	Almost Never (20-40%)	Almost Never (20-40%)	Almost always (60-80%)
937	If you decide to participate, please proceed further and click on Continue.	47	Female	Vietnam	MBBS	13	275	70	Private Hospital	Urban	Private Insurance	NO TO: Public Insurance	Out of Pocket Payment	2	4			3	Most important/most used	Least important/least used					Least important/least used	3		4	2			Most important/most used		Sometimes (40-60 %)	Almost always (60-80%)	Almost Never (20-40%)	Sometimes (40-60 %)	Almost Never (20-40%)	Always (> 80%)	Sometimes (40-60 %)	Almost always (60-80%)	Sometimes (40-60 %)	Almost Never (20-40%)	Almost always (60-80%)	Always (> 80%)	Sometimes (40-60 %)	Sometimes (40-60 %)	Almost always (60-80%)	Almost Never (20-40%)
938	If you decide to participate, please proceed further and click on Continue.	48	Male	Vietnam	MBBS	12	320	90	Private Hospital	Urban	Private Insurance	NO TO: Public Insurance	Out of Pocket Payment		4	Least important/least used	Most important/most used	2			3				Most important/most used	4	Least important/least used		2	3				Sometimes (40-60 %)	Almost always (60-80%)	Sometimes (40-60 %)	Always (> 80%)	Almost always (60-80%)	Sometimes (40-60 %)	Almost always (60-80%)	Almost always (60-80%)	Sometimes (40-60 %)	Always (> 80%)	Almost always (60-80%)	Sometimes (40-60 %)	Always (> 80%)	Almost always (60-80%)	Almost always (60-80%)	Almost always (60-80%)
954	If you decide to participate, please proceed further and click on Continue.	45	Male	Algeria	MBBS	10	275	50	Private Hospital	Urban	Private Insurance	NO TO: Public Insurance	NO TO: Out of Pocket Payment	Most important/most used	3	2	4		Least important/least used					3	Least important/least used	4	Most important/most used				2			Almost always (60-80%)	Sometimes (40-60 %)	Almost always (60-80%)	Sometimes (40-60 %)	Almost Never (20-40%)	Almost always (60-80%)	Sometimes (40-60 %)	Sometimes (40-60 %)	Almost always (60-80%)	Almost always (60-80%)	Sometimes (40-60 %)	Almost always (60-80%)	Sometimes (40-60 %)	Almost Never (20-40%)	Almost Never (20-40%)	Sometimes (40-60 %)
968	If you decide to participate, please proceed further and click on Continue.	41	Male	Egypt	MBBS	8	285	20	Government OPD (Outpatient Clinic)	Semi-urban	Private Insurance	NO TO: Public Insurance	Out of Pocket Payment	Most important/most used	2		3	Least important/least used	4					Least important/least used	4	3		Most important/most used	2					Almost always (60-80%)	Sometimes (40-60 %)	Almost always (60-80%)	Sometimes (40-60 %)	Almost always (60-80%)	Sometimes (40-60 %)	Sometimes (40-60 %)	Sometimes (40-60 %)	Almost always (60-80%)	Almost always (60-80%)	Sometimes (40-60 %)	Almost always (60-80%)	Sometimes (40-60 %)	Almost always (60-80%)	Almost always (60-80%)	Sometimes (40-60 %)
969	If you decide to participate, please proceed further and click on Continue.	48	Male	UAE	MBBS	10	300	50	Private Hospital	Rural	Private Insurance	NO TO: Public Insurance	Out of Pocket Payment	Most important/most used				2	Least important/least used	3	4					4			3	Most important/most used	2	Least important/least used		Almost always (60-80%)	Always (> 80%)	Sometimes (40-60 %)	Almost Never (20-40%)	Never (<20%)	Almost always (60-80%)	Always (> 80%)	Almost always (60-80%)	Never (<20%)	Almost Never (20-40%)	Almost always (60-80%)	Almost Never (20-40%)	Always (> 80%)	Almost Never (20-40%)	Never (<20%)	Almost always (60-80%)
972	If you decide to participate, please proceed further and click on Continue.	38	Male	Thailand	MBBS	7	280	50	Private Hospital	Urban	NO TO: Private Insurance	Public Insurance	NO TO: Out of Pocket Payment	Most important/most used		3		4	2	Least important/least used				3	Least important/least used			Most important/most used	2		4			Sometimes (40-60 %)	Almost always (60-80%)	Always (> 80%)	Sometimes (40-60 %)	Almost always (60-80%)	Sometimes (40-60 %)	Almost always (60-80%)	Always (> 80%)	Almost Never (20-40%)	Sometimes (40-60 %)	Almost always (60-80%)	Sometimes (40-60 %)	Sometimes (40-60 %)	Always (> 80%)	Almost always (60-80%)	Sometimes (40-60 %)
975	If you decide to participate, please proceed further and click on Continue.	35	Male	Thailand	MBBS	10	300	80	Government hospital	Urban	Private Insurance	Public Insurance	Out of Pocket Payment	Least important/least used			Most important/most used	2		4	3				2	Most important/most used		4	3			Least important/least used		Almost Never (20-40%)	Sometimes (40-60 %)	Almost always (60-80%)	Sometimes (40-60 %)	Almost Never (20-40%)	Almost always (60-80%)	Always (> 80%)	Almost always (60-80%)	Always (> 80%)	Almost always (60-80%)	Always (> 80%)	Sometimes (40-60 %)	Almost Never (20-40%)	Almost always (60-80%)	Always (> 80%)	Almost always (60-80%)
977	If you decide to participate, please proceed further and click on Continue.	40	Male	Thailand	MBBS	10	350	90	Private Hospital	Semi-urban	NO TO: Private Insurance	Public Insurance	Out of Pocket Payment	Least important/least used			Most important/most used	2		4	3					4	Most important/most used	3			2	Least important/least used		Almost always (60-80%)	Sometimes (40-60 %)	Almost Never (20-40%)	Almost always (60-80%)	Always (> 80%)	Sometimes (40-60 %)	Almost Never (20-40%)	Almost always (60-80%)	Almost Never (20-40%)	Sometimes (40-60 %)	Almost always (60-80%)	Almost Never (20-40%)	Sometimes (40-60 %)	Almost always (60-80%)	Always (> 80%)	Almost always (60-80%)
996	If you decide to participate, please proceed further and click on Continue.	45	Male	Morocco	MBBS	12	300	125	Private Outpatient facility/Consulting rooms (Outpatient Clinic)	Urban	Private Insurance	NO TO: Public Insurance	Out of Pocket Payment	Most important/most used		Least important/least used			4	2	3					3	Least important/least used		2	4		Most important/most used		Sometimes (40-60 %)	Almost Never (20-40%)	Almost always (60-80%)	Almost Never (20-40%)	Sometimes (40-60 %)	Almost always (60-80%)	Sometimes (40-60 %)	Sometimes (40-60 %)	Almost always (60-80%)	Sometimes (40-60 %)	Sometimes (40-60 %)	Sometimes (40-60 %)	Sometimes (40-60 %)	Almost always (60-80%)	Sometimes (40-60 %)	Almost always (60-80%)
998	If you decide to participate, please proceed further and click on Continue.	40	Male	UAE	MBBS	5	325	100	Private Hospital	Rural	Private Insurance	NO TO: Public Insurance	NO TO: Out of Pocket Payment	Most important/most used		3	2			4	Least important/least used				2	4	Least important/least used		3	Most important/most used				Almost always (60-80%)	Always (> 80%)	Almost always (60-80%)	Sometimes (40-60 %)	Almost always (60-80%)	Always (> 80%)	Almost always (60-80%)	Almost always (60-80%)	Sometimes (40-60 %)	Almost always (60-80%)	Always (> 80%)	Almost always (60-80%)	Sometimes (40-60 %)	Always (> 80%)	Almost always (60-80%)	Always (> 80%)
1000	If you decide to participate, please proceed further and click on Continue.	47	Male	Morocco	MBBS	12	400	150	Government hospital	Semi-Rural	NO TO: Private Insurance	Public Insurance	Out of Pocket Payment	3	2	4	Most important/most used				Least important/least used				Most important/most used	3	Least important/least used	2			4			Almost always (60-80%)	Sometimes (40-60 %)	Sometimes (40-60 %)	Sometimes (40-60 %)	Almost always (60-80%)	Almost always (60-80%)	Sometimes (40-60 %)	Almost always (60-80%)	Sometimes (40-60 %)	Almost always (60-80%)	Sometimes (40-60 %)	Almost always (60-80%)	Almost always (60-80%)	Sometimes (40-60 %)	Almost always (60-80%)	Almost always (60-80%)
1016	If you decide to participate, please proceed further and click on Continue.	43	Male	Pakistan	MBBS	8	250	75	Private Hospital	Urban	Private Insurance	Public Insurance	Out of Pocket Payment			Least important/least used	Most important/most used	4		2	3				4	Most important/most used		2	3			Least important/least used		Almost always (60-80%)	Almost always (60-80%)	Always (> 80%)	Sometimes (40-60 %)	Almost always (60-80%)	Almost Never (20-40%)	Almost Never (20-40%)	Almost Never (20-40%)	Almost always (60-80%)	Almost always (60-80%)	Almost always (60-80%)	Almost always (60-80%)	Always (> 80%)	Almost Never (20-40%)	Almost Never (20-40%)	Almost always (60-80%)
1023	If you decide to participate, please proceed further and click on Continue.	44	Male	UAE	MBBS	11	350	100	Private Outpatient facility/Consulting rooms (Outpatient Clinic)	Urban	Private Insurance	NO TO: Public Insurance	NO TO: Out of Pocket Payment	2	Most important/most used	3	4			Least important/least used				Most important/most used	4		Least important/least used			2		3		Almost Never (20-40%)	Almost Never (20-40%)	Almost always (60-80%)	Sometimes (40-60 %)	Sometimes (40-60 %)	Almost always (60-80%)	Sometimes (40-60 %)	Almost Never (20-40%)	Almost Never (20-40%)	Sometimes (40-60 %)	Sometimes (40-60 %)	Almost always (60-80%)	Almost Never (20-40%)	Sometimes (40-60 %)	Almost always (60-80%)	Almost Never (20-40%)
1030	If you decide to participate, please proceed further and click on Continue.	35	Male	Pakistan	MBBS	10	325	100	Private Hospital	Urban	Private Insurance	NO TO: Public Insurance	Out of Pocket Payment		2	3	Most important/most used	4			Least important/least used			Least important/least used			2		3	Most important/most used		4		Sometimes (40-60 %)	Almost Never (20-40%)	Sometimes (40-60 %)	Sometimes (40-60 %)	Almost always (60-80%)	Almost Never (20-40%)	Almost always (60-80%)	Almost always (60-80%)	Sometimes (40-60 %)	Almost Never (20-40%)	Sometimes (40-60 %)	Sometimes (40-60 %)	Almost always (60-80%)	Sometimes (40-60 %)	Almost always (60-80%)	Almost always (60-80%)
1031	If you decide to participate, please proceed further and click on Continue.	40	Female	Pakistan	MBBS	15	350	75	Private Outpatient facility/Consulting rooms (Outpatient Clinic)	Urban	Private Insurance	Public Insurance	Out of Pocket Payment	3	Most important/most used		2			4		Least important/least used		Most important/most used	3	Least important/least used		4		2				Almost always (60-80%)	Almost Never (20-40%)	Sometimes (40-60 %)	Almost always (60-80%)	Sometimes (40-60 %)	Almost Never (20-40%)	Sometimes (40-60 %)	Almost always (60-80%)	Sometimes (40-60 %)	Almost Never (20-40%)	Almost always (60-80%)	Sometimes (40-60 %)	Almost always (60-80%)	Sometimes (40-60 %)	Almost Never (20-40%)	Sometimes (40-60 %)
1032	If you decide to participate, please proceed further and click on Continue.	45	Male	Pakistan	MBBS	21	230	125	Primary health care clinic (Outpatient)	Urban	Private Insurance	Public Insurance	Out of Pocket Payment	2	Most important/most used				4		3	Least important/least used		Least important/least used		4	2		Most important/most used	3				Sometimes (40-60 %)	Almost Never (20-40%)	Sometimes (40-60 %)	Sometimes (40-60 %)	Almost always (60-80%)	Almost Never (20-40%)	Almost always (60-80%)	Almost always (60-80%)	Almost Never (20-40%)	Almost always (60-80%)	Sometimes (40-60 %)	Sometimes (40-60 %)	Almost always (60-80%)	Sometimes (40-60 %)	Almost always (60-80%)	Almost always (60-80%)
1037	If you decide to participate, please proceed further and click on Continue.	42	Male	Algeria	MBBS	18	280	70	Private Hospital	Urban	Private Insurance	NO TO: Public Insurance	Out of Pocket Payment		Most important/most used	2	4	Least important/least used	3					2		3	Most important/most used			Least important/least used	4			Never (<20%)	Sometimes (40-60 %)	Almost Never (20-40%)	Almost always (60-80%)	Almost Never (20-40%)	Sometimes (40-60 %)	Never (<20%)	Almost Never (20-40%)	Almost Never (20-40%)	Sometimes (40-60 %)	Never (<20%)	Almost Never (20-40%)	Sometimes (40-60 %)	Almost always (60-80%)	Almost Never (20-40%)	Never (<20%)
1038	If you decide to participate, please proceed further and click on Continue.	41	Male	Algeria	MBBS	17	320	100	Private Hospital	Urban	Private Insurance	NO TO: Public Insurance	NO TO: Out of Pocket Payment	Most important/most used		Least important/least used			2	3	4				Most important/most used	Least important/least used		2	3	4				Almost Never (20-40%)	Sometimes (40-60 %)	Never (<20%)	Almost always (60-80%)	Almost Never (20-40%)	Sometimes (40-60 %)	Never (<20%)	Almost Never (20-40%)	Sometimes (40-60 %)	Never (<20%)	Almost Never (20-40%)	Almost always (60-80%)	Almost Never (20-40%)	Sometimes (40-60 %)	Never (<20%)	Almost Never (20-40%)
1041	If you decide to participate, please proceed further and click on Continue.	38	Female	UAE	MBBS	8	280	100	Private Outpatient facility/Consulting rooms (Outpatient Clinic)	Urban	NO TO: Private Insurance	Public Insurance	Out of Pocket Payment	3		2	Most important/most used		4		Least important/least used			Least important/least used	2		Most important/most used				3	4		Almost Never (20-40%)	Sometimes (40-60 %)	Almost Never (20-40%)	Almost Never (20-40%)	Sometimes (40-60 %)	Almost Never (20-40%)	Almost always (60-80%)	Almost Never (20-40%)	Almost Never (20-40%)	Almost Never (20-40%)	Sometimes (40-60 %)	Almost always (60-80%)	Sometimes (40-60 %)	Almost Never (20-40%)	Sometimes (40-60 %)	Sometimes (40-60 %)
1043	If you decide to participate, please proceed further and click on Continue.	40	Female	UAE	MBBS	9	350	75	Primary health care clinic (Outpatient)	Urban	Private Insurance	NO TO: Public Insurance	Out of Pocket Payment			Least important/least used	3	4	2		Most important/most used			Least important/least used	2				3	4		Most important/most used		Sometimes (40-60 %)	Almost always (60-80%)	Sometimes (40-60 %)	Almost Never (20-40%)	Sometimes (40-60 %)	Almost Never (20-40%)	Sometimes (40-60 %)	Almost always (60-80%)	Sometimes (40-60 %)	Almost always (60-80%)	Almost Never (20-40%)	Almost always (60-80%)	Almost Never (20-40%)	Almost Never (20-40%)	Sometimes (40-60 %)	Sometimes (40-60 %)
1044	If you decide to participate, please proceed further and click on Continue.	42	Male	UAE	MBBS	5	325	100	Private Hospital	Urban	Private Insurance	NO TO: Public Insurance	Out of Pocket Payment		4	Most important/most used	3	Least important/least used	2					Least important/least used	4			3		2	Most important/most used			Almost always (60-80%)	Almost always (60-80%)	Sometimes (40-60 %)	Almost always (60-80%)	Sometimes (40-60 %)	Sometimes (40-60 %)	Almost always (60-80%)	Sometimes (40-60 %)	Almost Never (20-40%)	Almost always (60-80%)	Almost always (60-80%)	Always (> 80%)	Almost always (60-80%)	Sometimes (40-60 %)	Sometimes (40-60 %)	Almost Never (20-40%)
1046	If you decide to participate, please proceed further and click on Continue.	45	Male	Algeria	MBBS	21	340	80	Private Hospital	Urban	Private Insurance	NO TO: Public Insurance	NO TO: Out of Pocket Payment	2	3	Most important/most used	4		Least important/least used					2	3		Most important/most used			4		Least important/least used		Almost Never (20-40%)	Sometimes (40-60 %)	Sometimes (40-60 %)	Almost Never (20-40%)	Sometimes (40-60 %)	Sometimes (40-60 %)	Almost Never (20-40%)	Sometimes (40-60 %)	Almost Never (20-40%)	Sometimes (40-60 %)	Almost Never (20-40%)	Sometimes (40-60 %)	Almost Never (20-40%)	Sometimes (40-60 %)	Almost Never (20-40%)	Sometimes (40-60 %)
1047	If you decide to participate, please proceed further and click on Continue.	43	Male	Algeria	MBBS	19	330	90	Private Hospital	Urban	Private Insurance	NO TO: Public Insurance	Out of Pocket Payment	Most important/most used	2		3	4	Least important/least used					2	4		Least important/least used	3	Most important/most used					Almost always (60-80%)	Almost Never (20-40%)	Sometimes (40-60 %)	Sometimes (40-60 %)	Almost Never (20-40%)	Almost always (60-80%)	Sometimes (40-60 %)	Almost Never (20-40%)	Almost Never (20-40%)	Sometimes (40-60 %)	Almost always (60-80%)	Sometimes (40-60 %)	Almost Never (20-40%)	Sometimes (40-60 %)	Almost Never (20-40%)	Sometimes (40-60 %)
1048	If you decide to participate, please proceed further and click on Continue.	44	Male	Algeria	MBBS	20	285	60	Private Hospital	Urban	Private Insurance	NO TO: Public Insurance	NO TO: Out of Pocket Payment	Most important/most used	2	Least important/least used	3	4						2			3	Least important/least used	Most important/most used			4		Almost Never (20-40%)	Sometimes (40-60 %)	Almost Never (20-40%)	Almost Never (20-40%)	Sometimes (40-60 %)	Almost Never (20-40%)	Sometimes (40-60 %)	Sometimes (40-60 %)	Almost always (60-80%)	Almost Never (20-40%)	Almost Never (20-40%)	Almost Never (20-40%)	Sometimes (40-60 %)	Almost Never (20-40%)	Sometimes (40-60 %)	Almost Never (20-40%)
1051	If you decide to participate, please proceed further and click on Continue.	49	Male	UAE	MBBS	15	300	125	Private Outpatient facility/Consulting rooms (Outpatient Clinic)	Urban	NO TO: Private Insurance	Public Insurance	Out of Pocket Payment	Most important/most used		Least important/least used		4	2		3				4	3		Most important/most used	Least important/least used	2				Sometimes (40-60 %)	Sometimes (40-60 %)	Almost Never (20-40%)	Almost always (60-80%)	Almost Never (20-40%)	Sometimes (40-60 %)	Sometimes (40-60 %)	Almost Never (20-40%)	Almost Never (20-40%)	Sometimes (40-60 %)	Sometimes (40-60 %)	Almost Never (20-40%)	Almost always (60-80%)	Almost always (60-80%)	Sometimes (40-60 %)	Almost always (60-80%)
1052	If you decide to participate, please proceed further and click on Continue.	37	Male	Pakistan	MBBS	12	360	120	Private Hospital	Urban	Private Insurance	Public Insurance	Out of Pocket Payment	Least important/least used	4	2	Most important/most used	3						3	4			Most important/most used		Least important/least used	2			Almost Never (20-40%)	Sometimes (40-60 %)	Almost always (60-80%)	Sometimes (40-60 %)	Almost always (60-80%)	Sometimes (40-60 %)	Sometimes (40-60 %)	Almost always (60-80%)	Sometimes (40-60 %)	Almost always (60-80%)	Sometimes (40-60 %)	Almost always (60-80%)	Sometimes (40-60 %)	Sometimes (40-60 %)	Almost always (60-80%)	Almost always (60-80%)
1053	If you decide to participate, please proceed further and click on Continue.	43	Male	Pakistan	MBBS	17	280	90	Private Outpatient facility/Consulting rooms (Outpatient Clinic)	Urban	Private Insurance	Public Insurance	Out of Pocket Payment	2			Most important/most used	3	Least important/least used	4				2				4	3		Least important/least used	Most important/most used		Sometimes (40-60 %)	Almost always (60-80%)	Almost always (60-80%)	Sometimes (40-60 %)	Almost always (60-80%)	Almost Never (20-40%)	Almost always (60-80%)	Sometimes (40-60 %)	Almost always (60-80%)	Sometimes (40-60 %)	Sometimes (40-60 %)	Almost always (60-80%)	Almost always (60-80%)	Almost Never (20-40%)	Sometimes (40-60 %)	Almost always (60-80%)
1054	If you decide to participate, please proceed further and click on Continue.	40	Male	Algeria	MBBS	18	225	30	Private Hospital	Urban	NO TO: Private Insurance	Public Insurance	NO TO: Out of Pocket Payment	2	3	Least important/least used	Most important/most used			4					Most important/most used		Least important/least used	4	2	3				Sometimes (40-60 %)	Sometimes (40-60 %)	Almost always (60-80%)	Almost always (60-80%)	Sometimes (40-60 %)	Almost Never (20-40%)	Sometimes (40-60 %)	Almost always (60-80%)	Almost always (60-80%)	Sometimes (40-60 %)	Almost always (60-80%)	Almost Never (20-40%)	Almost Never (20-40%)	Sometimes (40-60 %)	Sometimes (40-60 %)	Almost always (60-80%)
1055	If you decide to participate, please proceed further and click on Continue.	42	Female	Algeria	MBBS	14	170	95	Private Outpatient facility/Consulting rooms (Outpatient Clinic)	Urban	Private Insurance	Public Insurance	Out of Pocket Payment	4	Most important/most used		2	3		Least important/least used				Most important/most used				4	2		Least important/least used	3		Sometimes (40-60 %)	Almost always (60-80%)	Almost Never (20-40%)	Almost always (60-80%)	Almost always (60-80%)	Sometimes (40-60 %)	Almost Never (20-40%)	Sometimes (40-60 %)	Almost always (60-80%)	Almost always (60-80%)	Almost Never (20-40%)	Almost always (60-80%)	Sometimes (40-60 %)	Almost always (60-80%)	Sometimes (40-60 %)	Almost always (60-80%)
1056	If you decide to participate, please proceed further and click on Continue.	41	Female	Algeria	MBBS	12	230	50	Private Hospital	Urban	Private Insurance	NO TO: Public Insurance	Out of Pocket Payment				2	Most important/most used	3	Least important/least used	4					2		Most important/most used	3	Least important/least used		4		Almost always (60-80%)	Almost always (60-80%)	Sometimes (40-60 %)	Always (> 80%)	Sometimes (40-60 %)	Almost always (60-80%)	Sometimes (40-60 %)	Almost always (60-80%)	Sometimes (40-60 %)	Always (> 80%)	Sometimes (40-60 %)	Always (> 80%)	Almost always (60-80%)	Sometimes (40-60 %)	Always (> 80%)	Almost always (60-80%)
1059	If you decide to participate, please proceed further and click on Continue.	42	Female	Algeria	MBBS	11	310	20	Private Hospital	Urban	Private Insurance	NO TO: Public Insurance	Out of Pocket Payment	3	2			Most important/most used	Least important/least used	4				2		Most important/most used	Least important/least used		3	4				Sometimes (40-60 %)	Always (> 80%)	Sometimes (40-60 %)	Almost always (60-80%)	Sometimes (40-60 %)	Always (> 80%)	Almost Never (20-40%)	Almost always (60-80%)	Almost always (60-80%)	Always (> 80%)	Sometimes (40-60 %)	Almost always (60-80%)	Sometimes (40-60 %)	Almost Never (20-40%)	Almost always (60-80%)	Almost always (60-80%)
1062	If you decide to participate, please proceed further and click on Continue.	45	Male	Algeria	MBBS	11	340	30	Private Hospital	Urban	Private Insurance	NO TO: Public Insurance	Out of Pocket Payment	3			2	Most important/most used	4	Least important/least used				3	Least important/least used			2	4			Most important/most used		Sometimes (40-60 %)	Almost always (60-80%)	Almost Never (20-40%)	Always (> 80%)	Sometimes (40-60 %)	Sometimes (40-60 %)	Almost always (60-80%)	Almost Never (20-40%)	Sometimes (40-60 %)	Always (> 80%)	Almost always (60-80%)	Sometimes (40-60 %)	Almost Never (20-40%)	Sometimes (40-60 %)	Sometimes (40-60 %)	Almost always (60-80%)
1063	If you decide to participate, please proceed further and click on Continue.	40	Male	Algeria	MBBS	15	290	45	Private Hospital	Urban	Private Insurance	NO TO: Public Insurance	Out of Pocket Payment		Most important/most used		2	3		4		Least important/least used		2			4		Least important/least used		3	Most important/most used		Almost Never (20-40%)	Never (<20%)	Sometimes (40-60 %)	Almost Never (20-40%)	Sometimes (40-60 %)	Never (<20%)	Almost Never (20-40%)	Never (<20%)	Almost Never (20-40%)	Sometimes (40-60 %)	Never (<20%)	Sometimes (40-60 %)	Never (<20%)	Almost Never (20-40%)	Sometimes (40-60 %)	Almost Never (20-40%)
1064	If you decide to participate, please proceed further and click on Continue.	39	Male	Algeria	MBBS	14	250	20	Private Hospital	Urban	Private Insurance	Public Insurance	Out of Pocket Payment			4	Least important/least used	3	Most important/most used	2				2		4		3		Most important/most used	Least important/least used			Never (<20%)	Sometimes (40-60 %)	Almost Never (20-40%)	Never (<20%)	Almost Never (20-40%)	Never (<20%)	Sometimes (40-60 %)	Almost Never (20-40%)	Almost Never (20-40%)	Sometimes (40-60 %)	Sometimes (40-60 %)	Never (<20%)	Almost Never (20-40%)	Sometimes (40-60 %)	Sometimes (40-60 %)	Almost Never (20-40%)
1065	If you decide to participate, please proceed further and click on Continue.	40	Male	Algeria	MBBS	14	300	70	Private Outpatient facility/Consulting rooms (Outpatient Clinic)	Urban	Private Insurance	NO TO: Public Insurance	Out of Pocket Payment	4	Most important/most used		2	3		Least important/least used				Most important/most used		4	2		Least important/least used		3			Sometimes (40-60 %)	Almost always (60-80%)	Sometimes (40-60 %)	Sometimes (40-60 %)	Almost always (60-80%)	Sometimes (40-60 %)	Almost always (60-80%)	Almost always (60-80%)	Sometimes (40-60 %)	Sometimes (40-60 %)	Sometimes (40-60 %)	Almost Never (20-40%)	Almost always (60-80%)	Sometimes (40-60 %)	Sometimes (40-60 %)	Almost always (60-80%)
1066	If you decide to participate, please proceed further and click on Continue.	39	Female	Algeria	MBBS	15	250	75	Primary health care clinic (Outpatient)	Urban	Private Insurance	Public Insurance	Out of Pocket Payment	3	2		Most important/most used		Least important/least used			4		Most important/most used		4	3	Least important/least used	2					Almost Never (20-40%)	Sometimes (40-60 %)	Almost Never (20-40%)	Sometimes (40-60 %)	Almost always (60-80%)	Sometimes (40-60 %)	Almost Never (20-40%)	Almost always (60-80%)	Almost Never (20-40%)	Sometimes (40-60 %)	Almost Never (20-40%)	Almost always (60-80%)	Almost always (60-80%)	Almost Never (20-40%)	Sometimes (40-60 %)	Almost always (60-80%)
1068	If you decide to participate, please proceed further and click on Continue.	45	Male	Vietnam	MBBS	10	250	50	Primary health care clinic (Outpatient)	Urban	NO TO: Private Insurance	NO TO: Public Insurance	Out of Pocket Payment	Most important/most used	4	Least important/least used	2	3							Most important/most used	3			4	2		Least important/least used		Almost Never (20-40%)	Never (<20%)	Sometimes (40-60 %)	Sometimes (40-60 %)	Almost always (60-80%)	Almost Never (20-40%)	Sometimes (40-60 %)	Almost always (60-80%)	Sometimes (40-60 %)	Almost Never (20-40%)	Sometimes (40-60 %)	Almost always (60-80%)	Almost Never (20-40%)	Sometimes (40-60 %)	Almost always (60-80%)	Almost Never (20-40%)
1074	If you decide to participate, please proceed further and click on Continue.	36	Male	Vietnam	MBBS	8	300	100	Primary health care clinic (Outpatient)	Urban	NO TO: Private Insurance	NO TO: Public Insurance	Out of Pocket Payment			Most important/most used	2		3	4	Least important/least used			2		4				Least important/least used	Most important/most used	3		Always (> 80%)	Sometimes (40-60 %)	Almost always (60-80%)	Sometimes (40-60 %)	Sometimes (40-60 %)	Almost always (60-80%)	Almost always (60-80%)	Always (> 80%)	Always (> 80%)	Almost always (60-80%)	Always (> 80%)	Almost always (60-80%)	Always (> 80%)	Sometimes (40-60 %)	Almost always (60-80%)	Always (> 80%)
1077	If you decide to participate, please proceed further and click on Continue.	43	Male	Vietnam	MBBS	7	200	50	Private Hospital	Urban	Private Insurance	NO TO: Public Insurance	Out of Pocket Payment	4	3	2	Least important/least used				Most important/most used					Most important/most used	2	4		3		Least important/least used		Sometimes (40-60 %)	Almost always (60-80%)	Always (> 80%)	Almost always (60-80%)	Almost always (60-80%)	Sometimes (40-60 %)	Almost always (60-80%)	Sometimes (40-60 %)	Almost always (60-80%)	Almost always (60-80%)	Sometimes (40-60 %)	Always (> 80%)	Always (> 80%)	Almost always (60-80%)	Sometimes (40-60 %)	Almost always (60-80%)
1097	If you decide to participate, please proceed further and click on Continue.	40	Female	Algeria	MBBS	6	350	100	Private Hospital	Semi-Rural	Private Insurance	NO TO: Public Insurance	Out of Pocket Payment	Most important/most used				2	4	Least important/least used	3				4	Least important/least used	Most important/most used		2	3				Almost Never (20-40%)	Sometimes (40-60 %)	Sometimes (40-60 %)	Almost Never (20-40%)	Always (> 80%)	Sometimes (40-60 %)	Almost Never (20-40%)	Always (> 80%)	Almost Never (20-40%)	Sometimes (40-60 %)	Sometimes (40-60 %)	Almost Never (20-40%)	Always (> 80%)	Sometimes (40-60 %)	Almost Never (20-40%)	Always (> 80%)
1099	If you decide to participate, please proceed further and click on Continue.	42	Male	Algeria	MBBS	8	200	70	Private Hospital	Rural	Private Insurance	NO TO: Public Insurance	Out of Pocket Payment	Most important/most used				2	Least important/least used		4	3				3		Least important/least used	4		Most important/most used	2		Almost Never (20-40%)	Sometimes (40-60 %)	Sometimes (40-60 %)	Always (> 80%)	Sometimes (40-60 %)	Always (> 80%)	Almost Never (20-40%)	Almost always (60-80%)	Almost Never (20-40%)	Sometimes (40-60 %)	Always (> 80%)	Always (> 80%)	Always (> 80%)	Almost always (60-80%)	Sometimes (40-60 %)	Almost always (60-80%)
1104	If you decide to participate, please proceed further and click on Continue.	45	Male	UAE	MBBS	8	250	75	Private Hospital	Rural	Private Insurance	NO TO: Public Insurance	Out of Pocket Payment	2	Most important/most used	3	4	Least important/least used						3		Most important/most used			Least important/least used		4	2		Always (> 80%)	Almost always (60-80%)	Sometimes (40-60 %)	Sometimes (40-60 %)	Sometimes (40-60 %)	Always (> 80%)	Almost always (60-80%)	Almost always (60-80%)	Sometimes (40-60 %)	Almost always (60-80%)	Almost Never (20-40%)	Almost always (60-80%)	Always (> 80%)	Almost always (60-80%)	Always (> 80%)	Always (> 80%)
1119	If you decide to participate, please proceed further and click on Continue.	55	Male	UAE	MBBS	25	325	100	Government hospital	Semi-urban	Private Insurance	NO TO: Public Insurance	Out of Pocket Payment	2	Most important/most used	4	3			Least important/least used						2		4	Least important/least used	3		Most important/most used		Always (> 80%)	Almost always (60-80%)	Almost always (60-80%)	Almost Never (20-40%)	Always (> 80%)	Always (> 80%)	Sometimes (40-60 %)	Almost always (60-80%)	Almost always (60-80%)	Sometimes (40-60 %)	Sometimes (40-60 %)	Almost Never (20-40%)	Almost always (60-80%)	Almost always (60-80%)	Almost always (60-80%)	Sometimes (40-60 %)
1169	If you decide to participate, please proceed further and click on Continue.	42	Male	Vietnam	MBBS	11	350	100	Private Hospital	Semi-urban	Private Insurance	NO TO: Public Insurance	Out of Pocket Payment	Most important/most used			2	3		Least important/least used	4			Least important/least used		3	4			2		Most important/most used		Sometimes (40-60 %)	Sometimes (40-60 %)	Almost always (60-80%)	Almost Never (20-40%)	Almost always (60-80%)	Almost Never (20-40%)	Almost Never (20-40%)	Sometimes (40-60 %)	Almost always (60-80%)	Sometimes (40-60 %)	Sometimes (40-60 %)	Almost Never (20-40%)	Sometimes (40-60 %)	Almost always (60-80%)	Almost always (60-80%)	Almost always (60-80%)
1170	If you decide to participate, please proceed further and click on Continue.	38	Female	UAE	MBBS	8	200	50	Private Hospital	Urban	Private Insurance	NO TO: Public Insurance	Out of Pocket Payment	4	3		2	Most important/most used			Least important/least used				3	Most important/most used			2	4	Least important/least used			Sometimes (40-60 %)	Sometimes (40-60 %)	Sometimes (40-60 %)	Almost Never (20-40%)	Almost always (60-80%)	Sometimes (40-60 %)	Almost Never (20-40%)	Almost always (60-80%)	Almost always (60-80%)	Almost always (60-80%)	Sometimes (40-60 %)	Almost Never (20-40%)	Almost always (60-80%)	Sometimes (40-60 %)	Almost always (60-80%)	Almost always (60-80%)
1176	If you decide to participate, please proceed further and click on Continue.	52	Male	Vietnam	MBBS	20	300	80	Private Outpatient facility/Consulting rooms (Outpatient Clinic)	Semi-urban	Private Insurance	NO TO: Public Insurance	Out of Pocket Payment	2	3	Least important/least used	Most important/most used	4							3	Least important/least used		2		4		Most important/most used		Sometimes (40-60 %)	Almost Never (20-40%)	Sometimes (40-60 %)	Almost Never (20-40%)	Almost Never (20-40%)	Sometimes (40-60 %)	Almost Never (20-40%)	Sometimes (40-60 %)	Almost always (60-80%)	Sometimes (40-60 %)	Sometimes (40-60 %)	Almost always (60-80%)	Sometimes (40-60 %)	Almost always (60-80%)	Almost always (60-80%)	Almost always (60-80%)
1180	If you decide to participate, please proceed further and click on Continue.	42	Male	UAE	MBBS	11	450	100	Private Hospital	Semi-Rural	Private Insurance	NO TO: Public Insurance	Out of Pocket Payment	2	3	4	Most important/most used		Least important/least used						4	Most important/most used	Least important/least used		2		3			Almost Never (20-40%)	Sometimes (40-60 %)	Sometimes (40-60 %)	Sometimes (40-60 %)	Almost Never (20-40%)	Sometimes (40-60 %)	Almost always (60-80%)	Almost always (60-80%)	Sometimes (40-60 %)	Sometimes (40-60 %)	Almost always (60-80%)	Sometimes (40-60 %)	Almost always (60-80%)	Sometimes (40-60 %)	Sometimes (40-60 %)	Almost always (60-80%)
1187	If you decide to participate, please proceed further and click on Continue.	40	Male	Algeria	MBBS	6	325	120	Private Hospital	Semi-Rural	NO TO: Private Insurance	Public Insurance	Out of Pocket Payment	2	Most important/most used		4	3			Least important/least used			3	4	Most important/most used			2		Least important/least used			Sometimes (40-60 %)	Almost always (60-80%)	Always (> 80%)	Almost always (60-80%)	Sometimes (40-60 %)	Almost always (60-80%)	Sometimes (40-60 %)	Sometimes (40-60 %)	Almost Never (20-40%)	Almost always (60-80%)	Sometimes (40-60 %)	Almost always (60-80%)	Always (> 80%)	Almost always (60-80%)	Almost always (60-80%)	Always (> 80%)
1209	If you decide to participate, please proceed further and click on Continue.	40	Male	UAE	MBBS	20	325	125	Private Hospital	Semi-Rural	Private Insurance	NO TO: Public Insurance	Out of Pocket Payment	Most important/most used	2			3		4	Least important/least used				Most important/most used		Least important/least used	3			2	4		Sometimes (40-60 %)	Almost always (60-80%)	Almost Never (20-40%)	Almost always (60-80%)	Sometimes (40-60 %)	Almost Never (20-40%)	Almost always (60-80%)	Sometimes (40-60 %)	Sometimes (40-60 %)	Almost Never (20-40%)	Almost always (60-80%)	Sometimes (40-60 %)	Sometimes (40-60 %)	Almost always (60-80%)	Sometimes (40-60 %)	Almost always (60-80%)
1212	If you decide to participate, please proceed further and click on Continue.	56	Male	Algeria	MBBS	25	325	25	Private Hospital	Urban	Private Insurance	NO TO: Public Insurance	Out of Pocket Payment	3	2	4	Most important/most used	Least important/least used						Most important/most used				4	2	Least important/least used		3		Sometimes (40-60 %)	Almost Never (20-40%)	Almost always (60-80%)	Almost always (60-80%)	Sometimes (40-60 %)	Almost always (60-80%)	Almost Never (20-40%)	Sometimes (40-60 %)	Almost always (60-80%)	Sometimes (40-60 %)	Almost Never (20-40%)	Sometimes (40-60 %)	Sometimes (40-60 %)	Almost always (60-80%)	Almost always (60-80%)	Sometimes (40-60 %)
1218	If you decide to participate, please proceed further and click on Continue.	41	Male	Egypt	MBBS	9	280	35	Government OPD (Outpatient Clinic)	Semi-Rural	NO TO: Private Insurance	NO TO: Public Insurance	Out of Pocket Payment	Most important/most used			3	2	Least important/least used	4					3		Least important/least used	2	Most important/most used		4			Almost Never (20-40%)	Almost Never (20-40%)	Sometimes (40-60 %)	Almost Never (20-40%)	Almost Never (20-40%)	Sometimes (40-60 %)	Almost Never (20-40%)	Sometimes (40-60 %)	Sometimes (40-60 %)	Almost always (60-80%)	Sometimes (40-60 %)	Almost Never (20-40%)	Almost always (60-80%)	Almost always (60-80%)	Sometimes (40-60 %)	Almost always (60-80%)
1219	If you decide to participate, please proceed further and click on Continue.	46	Male	Vietnam	MBBS	8	275	100	Private Hospital	Rural	Private Insurance	Public Insurance	Out of Pocket Payment		2		Most important/most used	3			Least important/least used	4		4			3	Most important/most used	2	Least important/least used				Almost always (60-80%)	Always (> 80%)	Sometimes (40-60 %)	Almost Never (20-40%)	Almost Never (20-40%)	Almost always (60-80%)	Always (> 80%)	Almost always (60-80%)	Almost always (60-80%)	Sometimes (40-60 %)	Sometimes (40-60 %)	Almost always (60-80%)	Always (> 80%)	Almost always (60-80%)	Almost always (60-80%)	Sometimes (40-60 %)
1221	If you decide to participate, please proceed further and click on Continue.	45	Female	Morocco	MBBS	12	400	150	Government OPD (Outpatient Clinic)	Semi-urban	NO TO: Private Insurance	Public Insurance	Out of Pocket Payment			Most important/most used	4	Least important/least used	2	3						3	Most important/most used		4	2	Least important/least used			Almost Never (20-40%)	Sometimes (40-60 %)	Almost Never (20-40%)	Almost Never (20-40%)	Sometimes (40-60 %)	Sometimes (40-60 %)	Almost Never (20-40%)	Sometimes (40-60 %)	Sometimes (40-60 %)	Almost Never (20-40%)	Almost Never (20-40%)	Sometimes (40-60 %)	Sometimes (40-60 %)	Almost always (60-80%)	Almost always (60-80%)	Almost always (60-80%)
1223	If you decide to participate, please proceed further and click on Continue.	33	Male	Morocco	MBBS	10	350	100	Private Hospital	Urban	Private Insurance	NO TO: Public Insurance	Out of Pocket Payment	2	4		Most important/most used	3			Least important/least used				2	Most important/most used	3			4	Least important/least used			Sometimes (40-60 %)	Almost always (60-80%)	Almost Never (20-40%)	Sometimes (40-60 %)	Almost always (60-80%)	Almost Never (20-40%)	Sometimes (40-60 %)	Almost always (60-80%)	Sometimes (40-60 %)	Almost Never (20-40%)	Almost always (60-80%)	Almost Never (20-40%)	Sometimes (40-60 %)	Sometimes (40-60 %)	Almost always (60-80%)	Almost Never (20-40%)
1228	If you decide to participate, please proceed further and click on Continue.	40	Male	Vietnam	MBBS	15	200	50	Primary health care clinic (Outpatient)	Urban	NO TO: Private Insurance	NO TO: Public Insurance	Out of Pocket Payment		4	3	Most important/most used	Least important/least used	2					4		3			Least important/least used	2		Most important/most used		Sometimes (40-60 %)	Almost always (60-80%)	Almost always (60-80%)	Almost Never (20-40%)	Almost Never (20-40%)	Almost Never (20-40%)	Sometimes (40-60 %)	Sometimes (40-60 %)	Almost always (60-80%)	Sometimes (40-60 %)	Almost always (60-80%)	Almost Never (20-40%)	Almost Never (20-40%)	Almost Never (20-40%)	Never (<20%)	Almost Never (20-40%)
1233	If you decide to participate, please proceed further and click on Continue.	35	Female	Thailand	MBBS	7	350	100	Private Outpatient facility/Consulting rooms (Outpatient Clinic)	Urban	NO TO: Private Insurance	NO TO: Public Insurance	Out of Pocket Payment			Most important/most used	2		Least important/least used	3	4			4			Least important/least used	2	Most important/most used			3		Always (> 80%)	Sometimes (40-60 %)	Almost always (60-80%)	Sometimes (40-60 %)	Always (> 80%)	Almost always (60-80%)	Always (> 80%)	Almost always (60-80%)	Almost always (60-80%)	Sometimes (40-60 %)	Always (> 80%)	Always (> 80%)	Almost always (60-80%)	Almost always (60-80%)	Sometimes (40-60 %)	Almost always (60-80%)
1234	If you decide to participate, please proceed further and click on Continue.	40	Male	Thailand	MBBS	11	340	75	Private Outpatient facility/Consulting rooms (Outpatient Clinic)	Urban	NO TO: Private Insurance	NO TO: Public Insurance	Out of Pocket Payment	3		Most important/most used	2		Least important/least used		4			4			Least important/least used		2	Most important/most used	3			Almost always (60-80%)	Always (> 80%)	Always (> 80%)	Almost always (60-80%)	Almost always (60-80%)	Sometimes (40-60 %)	Almost always (60-80%)	Always (> 80%)	Almost always (60-80%)	Sometimes (40-60 %)	Almost always (60-80%)	Almost always (60-80%)	Always (> 80%)	Sometimes (40-60 %)	Almost always (60-80%)	Almost always (60-80%)
1237	If you decide to participate, please proceed further and click on Continue.	37	Male	Vietnam	MBBS	7	300	80	Private Outpatient facility/Consulting rooms (Outpatient Clinic)	Urban	Private Insurance	NO TO: Public Insurance	Out of Pocket Payment		Most important/most used	2			Least important/least used	4	3			3	Most important/most used		2			Least important/least used		4		Almost always (60-80%)	Sometimes (40-60 %)	Almost always (60-80%)	Almost always (60-80%)	Always (> 80%)	Almost always (60-80%)	Sometimes (40-60 %)	Almost always (60-80%)	Always (> 80%)	Almost always (60-80%)	Sometimes (40-60 %)	Almost always (60-80%)	Sometimes (40-60 %)	Always (> 80%)	Almost always (60-80%)	Sometimes (40-60 %)
1243	If you decide to participate, please proceed further and click on Continue.	35	Male	Algeria	MBBS	5	200	80	Private Hospital	Urban	Private Insurance	Public Insurance	Out of Pocket Payment		Least important/least used		Most important/most used	2	4	3					3	4	Most important/most used				Least important/least used	2		Sometimes (40-60 %)	Almost always (60-80%)	Always (> 80%)	Almost always (60-80%)	Almost always (60-80%)	Sometimes (40-60 %)	Sometimes (40-60 %)	Almost always (60-80%)	Sometimes (40-60 %)	Almost always (60-80%)	Almost always (60-80%)	Always (> 80%)	Almost always (60-80%)	Sometimes (40-60 %)	Sometimes (40-60 %)	Always (> 80%)
1245	If you decide to participate, please proceed further and click on Continue.	37	Female	Vietnam	MBBS	6	450	125	Private Outpatient facility/Consulting rooms (Outpatient Clinic)	Urban	Private Insurance	NO TO: Public Insurance	NO TO: Out of Pocket Payment	4	Least important/least used	3	Most important/most used		2					3	2	4	Least important/least used					Most important/most used		Almost Never (20-40%)	Sometimes (40-60 %)	Almost Never (20-40%)	Almost always (60-80%)	Almost always (60-80%)	Almost Never (20-40%)	Sometimes (40-60 %)	Sometimes (40-60 %)	Almost always (60-80%)	Sometimes (40-60 %)	Almost always (60-80%)	Almost Never (20-40%)	Sometimes (40-60 %)	Almost always (60-80%)	Almost always (60-80%)	Sometimes (40-60 %)
1246	If you decide to participate, please proceed further and click on Continue.	38	Female	Vietnam	MBBS	7	300	45	Private Outpatient facility/Consulting rooms (Outpatient Clinic)	Urban	Private Insurance	NO TO: Public Insurance	Out of Pocket Payment	Most important/most used	2	4	3	Least important/least used									Least important/least used		2	4	Most important/most used	3		Always (> 80%)	Always (> 80%)	Almost always (60-80%)	Sometimes (40-60 %)	Sometimes (40-60 %)	Almost Never (20-40%)	Almost always (60-80%)	Always (> 80%)	Almost always (60-80%)	Almost Never (20-40%)	Always (> 80%)	Sometimes (40-60 %)	Sometimes (40-60 %)	Always (> 80%)	Almost always (60-80%)	Sometimes (40-60 %)
1247	If you decide to participate, please proceed further and click on Continue.	39	Female	Vietnam	MBBS	8	400	70	Private Outpatient facility/Consulting rooms (Outpatient Clinic)	Urban	Private Insurance	NO TO: Public Insurance	Out of Pocket Payment	4	Least important/least used	Most important/most used	2		3						3	2		Most important/most used		Least important/least used		4		Always (> 80%)	Always (> 80%)	Sometimes (40-60 %)	Almost always (60-80%)	Almost Never (20-40%)	Almost always (60-80%)	Almost always (60-80%)	Almost always (60-80%)	Almost always (60-80%)	Sometimes (40-60 %)	Always (> 80%)	Almost always (60-80%)	Sometimes (40-60 %)	Always (> 80%)	Almost Never (20-40%)	Almost always (60-80%)
1258	If you decide to participate, please proceed further and click on Continue.	40	Male	Pakistan	MBBS	10	400	30	Private Hospital	Urban	Private Insurance	NO TO: Public Insurance	Out of Pocket Payment			Most important/most used	2	4	3	Least important/least used					Most important/most used	3			2	Least important/least used		4		Sometimes (40-60 %)	Sometimes (40-60 %)	Sometimes (40-60 %)	Almost Never (20-40%)	Always (> 80%)	Almost Never (20-40%)	Sometimes (40-60 %)	Almost Never (20-40%)	Almost Never (20-40%)	Sometimes (40-60 %)	Sometimes (40-60 %)	Never (<20%)	Always (> 80%)	Sometimes (40-60 %)	Almost Never (20-40%)	Almost Never (20-40%)
1261	If you decide to participate, please proceed further and click on Continue.	39	Male	Pakistan	MBBS	15	380	50	Private Hospital	Urban	Private Insurance	NO TO: Public Insurance	Out of Pocket Payment	3	2	4	Most important/most used	Least important/least used						2		4		Least important/least used			3	Most important/most used		Sometimes (40-60 %)	Sometimes (40-60 %)	Sometimes (40-60 %)	Never (<20%)	Always (> 80%)	Sometimes (40-60 %)	Never (<20%)	Sometimes (40-60 %)	Almost Never (20-40%)	Sometimes (40-60 %)	Sometimes (40-60 %)	Never (<20%)	Always (> 80%)	Sometimes (40-60 %)	Almost Never (20-40%)	Sometimes (40-60 %)
1264	If you decide to participate, please proceed further and click on Continue.	45	Male	Pakistan	MBBS	9	350	85	Private Outpatient facility/Consulting rooms (Outpatient Clinic)	Urban	Private Insurance	NO TO: Public Insurance	Out of Pocket Payment	3	Most important/most used	2	4		Least important/least used							2	4		Least important/least used	3	Most important/most used			Almost Never (20-40%)	Sometimes (40-60 %)	Sometimes (40-60 %)	Never (<20%)	Almost Never (20-40%)	Sometimes (40-60 %)	Sometimes (40-60 %)	Almost always (60-80%)	Sometimes (40-60 %)	Almost Never (20-40%)	Sometimes (40-60 %)	Almost always (60-80%)	Never (<20%)	Almost Never (20-40%)	Almost always (60-80%)	Almost always (60-80%)
1265	If you decide to participate, please proceed further and click on Continue.	42	Male	Pakistan	MBBS	15	330	80	Private Hospital	Urban	Private Insurance	NO TO: Public Insurance	Out of Pocket Payment	4	2	3	Most important/most used		Least important/least used								3	Most important/most used	Least important/least used		2	4		Almost Never (20-40%)	Never (<20%)	Almost Never (20-40%)	Sometimes (40-60 %)	Almost always (60-80%)	Sometimes (40-60 %)	Almost Never (20-40%)	Almost always (60-80%)	Almost Never (20-40%)	Almost Never (20-40%)	Almost Never (20-40%)	Sometimes (40-60 %)	Never (<20%)	Sometimes (40-60 %)	Sometimes (40-60 %)	Almost always (60-80%)
1267	If you decide to participate, please proceed further and click on Continue.	44	Female	Pakistan	MBBS	14	275	120	Private Hospital	Urban	Private Insurance	NO TO: Public Insurance	Out of Pocket Payment		Most important/most used	3	2	4	Least important/least used					Most important/most used		2	3		4	Least important/least used				Almost Never (20-40%)	Sometimes (40-60 %)	Almost Never (20-40%)	Never (<20%)	Almost Never (20-40%)	Sometimes (40-60 %)	Almost always (60-80%)	Almost Never (20-40%)	Sometimes (40-60 %)	Almost Never (20-40%)	Almost Never (20-40%)	Sometimes (40-60 %)	Never (<20%)	Almost always (60-80%)	Sometimes (40-60 %)	Sometimes (40-60 %)
1268	If you decide to participate, please proceed further and click on Continue.	40	Male	Pakistan	MBBS	16	350	100	Private Hospital	Urban	Private Insurance	NO TO: Public Insurance	Out of Pocket Payment	2		3	Most important/most used	4	Least important/least used					3		Most important/most used			2		Least important/least used	4		Sometimes (40-60 %)	Sometimes (40-60 %)	Sometimes (40-60 %)	Never (<20%)	Always (> 80%)	Sometimes (40-60 %)	Never (<20%)	Sometimes (40-60 %)	Almost Never (20-40%)	Sometimes (40-60 %)	Sometimes (40-60 %)	Almost Never (20-40%)	Always (> 80%)	Sometimes (40-60 %)	Sometimes (40-60 %)	Sometimes (40-60 %)
1274	If you decide to participate, please proceed further and click on Continue.	38	Male	Vietnam	MBBS	16	250	175	Private Hospital	Urban	Private Insurance	NO TO: Public Insurance	Out of Pocket Payment	Most important/most used		4	3	2				Least important/least used		2	4			Least important/least used			Most important/most used	3		Sometimes (40-60 %)	Sometimes (40-60 %)	Sometimes (40-60 %)	Almost Never (20-40%)	Always (> 80%)	Sometimes (40-60 %)	Almost Never (20-40%)	Sometimes (40-60 %)	Almost Never (20-40%)	Sometimes (40-60 %)	Sometimes (40-60 %)	Never (<20%)	Always (> 80%)	Sometimes (40-60 %)	Almost Never (20-40%)	Sometimes (40-60 %)
1291	If you decide to participate, please proceed further and click on Continue.	42	Male	UAE	MBBS	9	350	150	Private Outpatient facility/Consulting rooms (Outpatient Clinic)	Semi-urban	Private Insurance	NO TO: Public Insurance	Out of Pocket Payment	3	4		Most important/most used		Least important/least used		2					2	4		3	Most important/most used	Least important/least used			Almost Never (20-40%)	Sometimes (40-60 %)	Almost Never (20-40%)	Almost Never (20-40%)	Almost always (60-80%)	Sometimes (40-60 %)	Almost always (60-80%)	Almost always (60-80%)	Sometimes (40-60 %)	Sometimes (40-60 %)	Sometimes (40-60 %)	Almost Never (20-40%)	Almost always (60-80%)	Sometimes (40-60 %)	Almost always (60-80%)	Almost always (60-80%)
1326	If you decide to participate, please proceed further and click on Continue.	42	Male	Morocco	MBBS	9	550	120	Government OPD (Outpatient Clinic)	Semi-Rural	NO TO: Private Insurance	Public Insurance	Out of Pocket Payment	3			4	2	Most important/most used		Least important/least used					4		Least important/least used	2	3		Most important/most used		Almost Never (20-40%)	Sometimes (40-60 %)	Sometimes (40-60 %)	Almost Never (20-40%)	Almost always (60-80%)	Almost Never (20-40%)	Almost Never (20-40%)	Almost always (60-80%)	Almost Never (20-40%)	Sometimes (40-60 %)	Sometimes (40-60 %)	Almost Never (20-40%)	Almost always (60-80%)	Sometimes (40-60 %)	Almost Never (20-40%)	Almost always (60-80%)
1328	If you decide to participate, please proceed further and click on Continue.	40	Female	Morocco	MBBS	9	375	80	Government hospital	Rural	NO TO: Private Insurance	Public Insurance	Out of Pocket Payment		3	Most important/most used		2	Least important/least used	4					2		Least important/least used	3			Most important/most used	4		Almost always (60-80%)	Almost Never (20-40%)	Sometimes (40-60 %)	Almost always (60-80%)	Sometimes (40-60 %)	Sometimes (40-60 %)	Sometimes (40-60 %)	Almost always (60-80%)	Sometimes (40-60 %)	Almost Never (20-40%)	Almost always (60-80%)	Almost Never (20-40%)	Sometimes (40-60 %)	Almost always (60-80%)	Almost always (60-80%)	Almost always (60-80%)
1329	If you decide to participate, please proceed further and click on Continue.	45	Male	UAE	MBBS	12	350	140	Private Hospital	Urban	Private Insurance	NO TO: Public Insurance	Out of Pocket Payment	4			2	Most important/most used	Least important/least used	3				Most important/most used	3	2		4	Least important/least used					Almost always (60-80%)	Almost always (60-80%)	Always (> 80%)	Sometimes (40-60 %)	Almost always (60-80%)	Sometimes (40-60 %)	Almost always (60-80%)	Always (> 80%)	Almost always (60-80%)	Always (> 80%)	Almost always (60-80%)	Sometimes (40-60 %)	Almost always (60-80%)	Always (> 80%)	Almost always (60-80%)	Sometimes (40-60 %)
1331	If you decide to participate, please proceed further and click on Continue.	35	Male	UAE	MBBS	5	400	150	Private Hospital	Urban	Private Insurance	NO TO: Public Insurance	Out of Pocket Payment	4	3	2	Least important/least used			Most important/most used						3	4	Least important/least used		2		Most important/most used		Almost Never (20-40%)	Sometimes (40-60 %)	Almost always (60-80%)	Almost Never (20-40%)	Sometimes (40-60 %)	Almost always (60-80%)	Sometimes (40-60 %)	Sometimes (40-60 %)	Almost Never (20-40%)	Almost always (60-80%)	Sometimes (40-60 %)	Almost Never (20-40%)	Sometimes (40-60 %)	Almost always (60-80%)	Almost Never (20-40%)	Sometimes (40-60 %)
1332	If you decide to participate, please proceed further and click on Continue.	40	Female	UAE	MBBS	10	365	80	Private Hospital	Urban	NO TO: Private Insurance	Public Insurance	Out of Pocket Payment		4	3	2	Most important/most used		Least important/least used							3	Least important/least used	4	2	Most important/most used			Almost always (60-80%)	Almost Never (20-40%)	Sometimes (40-60 %)	Almost Never (20-40%)	Sometimes (40-60 %)	Never (<20%)	Almost Never (20-40%)	Sometimes (40-60 %)	Sometimes (40-60 %)	Almost Never (20-40%)	Almost always (60-80%)	Sometimes (40-60 %)	Almost Never (20-40%)	Sometimes (40-60 %)	Almost always (60-80%)	Sometimes (40-60 %)
1333	If you decide to participate, please proceed further and click on Continue.	40	Male	UAE	MBBS	6	350	100	Private Outpatient facility/Consulting rooms (Outpatient Clinic)	Urban	Private Insurance	NO TO: Public Insurance	Out of Pocket Payment	Most important/most used	Least important/least used		2	4	3						2	4	Most important/most used		Least important/least used	3				Always (> 80%)	Sometimes (40-60 %)	Sometimes (40-60 %)	Almost always (60-80%)	Almost always (60-80%)	Sometimes (40-60 %)	Almost always (60-80%)	Always (> 80%)	Always (> 80%)	Always (> 80%)	Almost always (60-80%)	Almost always (60-80%)	Always (> 80%)	Almost always (60-80%)	Almost always (60-80%)	Always (> 80%)
1334	If you decide to participate, please proceed further and click on Continue.	39	Male	UAE	MBBS	7	300	175	Private Outpatient facility/Consulting rooms (Outpatient Clinic)	Urban	Private Insurance	NO TO: Public Insurance	NO TO: Out of Pocket Payment		Least important/least used	Most important/most used	3	4	2						Least important/least used		4	Most important/most used			3	2		Almost always (60-80%)	Almost always (60-80%)	Always (> 80%)	Sometimes (40-60 %)	Sometimes (40-60 %)	Always (> 80%)	Always (> 80%)	Almost always (60-80%)	Always (> 80%)	Almost always (60-80%)	Almost always (60-80%)	Always (> 80%)	Sometimes (40-60 %)	Always (> 80%)	Almost always (60-80%)	Almost always (60-80%)
1335	If you decide to participate, please proceed further and click on Continue.	42	Male	Algeria	MBBS	8	300	145	Private Hospital	Rural	Private Insurance	NO TO: Public Insurance	Out of Pocket Payment		2	3	Most important/most used	4		Least important/least used				2		Most important/most used	Least important/least used		4	3				Sometimes (40-60 %)	Almost always (60-80%)	Always (> 80%)	Almost always (60-80%)	Always (> 80%)	Sometimes (40-60 %)	Sometimes (40-60 %)	Sometimes (40-60 %)	Almost always (60-80%)	Always (> 80%)	Almost always (60-80%)	Always (> 80%)	Sometimes (40-60 %)	Almost always (60-80%)	Sometimes (40-60 %)	Sometimes (40-60 %)
1336	If you decide to participate, please proceed further and click on Continue.	41	Male	Algeria	MBBS	11	250	150	Government OPD (Outpatient Clinic)	Semi-Rural	NO TO: Private Insurance	Public Insurance	Out of Pocket Payment	4		3		Most important/most used	2		Least important/least used				Least important/least used	2	Most important/most used		3	4				Almost Never (20-40%)	Sometimes (40-60 %)	Almost Never (20-40%)	Sometimes (40-60 %)	Almost always (60-80%)	Sometimes (40-60 %)	Almost Never (20-40%)	Almost always (60-80%)	Almost Never (20-40%)	Almost always (60-80%)	Almost always (60-80%)	Sometimes (40-60 %)	Almost always (60-80%)	Sometimes (40-60 %)	Almost always (60-80%)	Always (> 80%)
1341	If you decide to participate, please proceed further and click on Continue.	40	Female	Egypt	MBBS	8	350	125	Government hospital	Semi-Rural	Private Insurance	NO TO: Public Insurance	Out of Pocket Payment	3			Most important/most used		Least important/least used	2	4						3		2	Least important/least used	4	Most important/most used		Almost Never (20-40%)	Sometimes (40-60 %)	Almost Never (20-40%)	Sometimes (40-60 %)	Almost always (60-80%)	Almost Never (20-40%)	Sometimes (40-60 %)	Almost always (60-80%)	Sometimes (40-60 %)	Almost Never (20-40%)	Almost Never (20-40%)	Almost Never (20-40%)	Sometimes (40-60 %)	Almost always (60-80%)	Almost always (60-80%)	Almost always (60-80%)
1342	If you decide to participate, please proceed further and click on Continue.	40	Male	Algeria	MBBS	8	250	150	Private Hospital	Urban	Private Insurance	NO TO: Public Insurance	Out of Pocket Payment			2	3	4	Most important/most used		Least important/least used				2	Least important/least used	3	4			Most important/most used			Almost Never (20-40%)	Almost Never (20-40%)	Almost always (60-80%)	Almost Never (20-40%)	Sometimes (40-60 %)	Almost Never (20-40%)	Sometimes (40-60 %)	Almost always (60-80%)	Almost Never (20-40%)	Sometimes (40-60 %)	Sometimes (40-60 %)	Almost Never (20-40%)	Almost always (60-80%)	Almost Never (20-40%)	Almost always (60-80%)	Almost always (60-80%)
1343	If you decide to participate, please proceed further and click on Continue.	40	Male	Morocco	MBBS	6	400	150	Private Hospital	Rural	Private Insurance	NO TO: Public Insurance	Out of Pocket Payment		Most important/most used	2			3	4	Least important/least used			Most important/most used	4			2		3		Least important/least used		Sometimes (40-60 %)	Almost always (60-80%)	Almost Never (20-40%)	Almost Never (20-40%)	Almost always (60-80%)	Always (> 80%)	Almost always (60-80%)	Sometimes (40-60 %)	Almost always (60-80%)	Sometimes (40-60 %)	Almost Never (20-40%)	Sometimes (40-60 %)	Almost always (60-80%)	Almost always (60-80%)	Almost always (60-80%)	Always (> 80%)
1345	If you decide to participate, please proceed further and click on Continue.	51	Male	Egypt	MBBS	19	280	35	Private Outpatient facility/Consulting rooms (Outpatient Clinic)	Semi-urban	Private Insurance	NO TO: Public Insurance	Out of Pocket Payment	3		2	Most important/most used	4		Least important/least used							Least important/least used	2	Most important/most used		4	3		Almost Never (20-40%)	Sometimes (40-60 %)	Sometimes (40-60 %)	Almost Never (20-40%)	Sometimes (40-60 %)	Almost Never (20-40%)	Almost Never (20-40%)	Almost always (60-80%)	Almost Never (20-40%)	Sometimes (40-60 %)	Almost Never (20-40%)	Almost Never (20-40%)	Sometimes (40-60 %)	Sometimes (40-60 %)	Almost Never (20-40%)	Almost always (60-80%)
1346	If you decide to participate, please proceed further and click on Continue.	43	Male	Egypt	MBBS	8	350	120	Private Hospital	Rural	Private Insurance	NO TO: Public Insurance	Out of Pocket Payment		Most important/most used	2			3	Least important/least used	4			4		Least important/least used	Most important/most used	3		2				Almost always (60-80%)	Sometimes (40-60 %)	Almost Never (20-40%)	Almost always (60-80%)	Sometimes (40-60 %)	Almost Never (20-40%)	Almost always (60-80%)	Almost always (60-80%)	Almost always (60-80%)	Sometimes (40-60 %)	Almost Never (20-40%)	Sometimes (40-60 %)	Sometimes (40-60 %)	Almost always (60-80%)	Sometimes (40-60 %)	Almost always (60-80%)
1348	If you decide to participate, please proceed further and click on Continue.	43	Male	UAE	MBBS	6	325	150	Private Hospital	Rural	Private Insurance	NO TO: Public Insurance	Out of Pocket Payment	Most important/most used			2	3			Least important/least used	4					Most important/most used	2	4	3	Least important/least used			Almost always (60-80%)	Always (> 80%)	Sometimes (40-60 %)	Almost Never (20-40%)	Sometimes (40-60 %)	Almost always (60-80%)	Always (> 80%)	Almost always (60-80%)	Almost always (60-80%)	Sometimes (40-60 %)	Always (> 80%)	Sometimes (40-60 %)	Almost always (60-80%)	Almost always (60-80%)	Always (> 80%)	Almost always (60-80%)
1356	If you decide to participate, please proceed further and click on Continue.	46	Male	Algeria	MBBS	9	300	20	Private Hospital	Urban	Private Insurance	NO TO: Public Insurance	Out of Pocket Payment	Least important/least used		4	Most important/most used	2	3					2		4	Most important/most used		3		Least important/least used			Almost Never (20-40%)	Never (<20%)	Almost Never (20-40%)	Never (<20%)	Sometimes (40-60 %)	Almost always (60-80%)	Almost always (60-80%)	Almost always (60-80%)	Almost Never (20-40%)	Almost Never (20-40%)	Almost Never (20-40%)	Sometimes (40-60 %)	Almost always (60-80%)	Almost always (60-80%)	Almost always (60-80%)	Almost always (60-80%)
1358	If you decide to participate, please proceed further and click on Continue.	47	Male	Morocco	MBBS	10	400	150	Primary health care clinic (Outpatient)	Urban	Private Insurance	NO TO: Public Insurance	Out of Pocket Payment	Most important/most used	4	Least important/least used	2	3							4	Least important/least used	2		Most important/most used		3			Never (<20%)	Sometimes (40-60 %)	Never (<20%)	Almost Never (20-40%)	Almost Never (20-40%)	Sometimes (40-60 %)	Almost always (60-80%)	Almost always (60-80%)	Sometimes (40-60 %)	Almost Never (20-40%)	Almost Never (20-40%)	Almost Never (20-40%)	Sometimes (40-60 %)	Sometimes (40-60 %)	Almost always (60-80%)	Almost always (60-80%)
1365	If you decide to participate, please proceed further and click on Continue.	47	Male	Pakistan	MBBS	9	450	75	Private Hospital	Urban	Private Insurance	Public Insurance	Out of Pocket Payment			Least important/least used	Most important/most used	4	3	2							4	3	Least important/least used	2		Most important/most used		Almost always (60-80%)	Always (> 80%)	Almost always (60-80%)	Almost always (60-80%)	Always (> 80%)	Almost always (60-80%)	Sometimes (40-60 %)	Always (> 80%)	Almost always (60-80%)	Always (> 80%)	Almost always (60-80%)	Always (> 80%)	Almost always (60-80%)	Sometimes (40-60 %)	Almost always (60-80%)	Always (> 80%)
1369	If you decide to participate, please proceed further and click on Continue.	39	Male	Vietnam	MBBS	8	350	150	Primary health care clinic (Outpatient)	Semi-Rural	NO TO: Private Insurance	NO TO: Public Insurance	Out of Pocket Payment	2		Most important/most used	3	4			Least important/least used				Most important/most used	4		Least important/least used	2	3				Almost Never (20-40%)	Sometimes (40-60 %)	Sometimes (40-60 %)	Almost Never (20-40%)	Almost always (60-80%)	Sometimes (40-60 %)	Sometimes (40-60 %)	Almost always (60-80%)	Almost Never (20-40%)	Sometimes (40-60 %)	Sometimes (40-60 %)	Almost Never (20-40%)	Almost always (60-80%)	Almost always (60-80%)	Sometimes (40-60 %)	Almost always (60-80%)
1371	If you decide to participate, please proceed further and click on Continue.	45	Male	Vietnam	MBBS	13	280	100	Government OPD (Outpatient Clinic)	Semi-urban	NO TO: Private Insurance	NO TO: Public Insurance	Out of Pocket Payment	3		2	Most important/most used	4			Least important/least used				Most important/most used	3		2			4	Least important/least used		Almost Never (20-40%)	Sometimes (40-60 %)	Almost Never (20-40%)	Almost Never (20-40%)	Almost Never (20-40%)	Sometimes (40-60 %)	Sometimes (40-60 %)	Almost Never (20-40%)	Almost Never (20-40%)	Almost always (60-80%)	Sometimes (40-60 %)	Almost Never (20-40%)	Almost always (60-80%)	Sometimes (40-60 %)	Sometimes (40-60 %)	Almost always (60-80%)
1392	If you decide to participate, please proceed further and click on Continue.	47	Male	Algeria	MBBS	15	350	20	Private Hospital	Semi-urban	Private Insurance	NO TO: Public Insurance	Out of Pocket Payment	2			Most important/most used	Least important/least used	3		4						Least important/least used	3	2	4	Most important/most used			Almost Never (20-40%)	Sometimes (40-60 %)	Sometimes (40-60 %)	Almost Never (20-40%)	Almost always (60-80%)	Almost Never (20-40%)	Almost Never (20-40%)	Almost always (60-80%)	Sometimes (40-60 %)	Almost always (60-80%)	Almost always (60-80%)	Almost Never (20-40%)	Always (> 80%)	Sometimes (40-60 %)	Sometimes (40-60 %)	Always (> 80%)
1397	If you decide to participate, please proceed further and click on Continue.	45	Male	UAE	MBBS	16	325	150	Private Outpatient facility/Consulting rooms (Outpatient Clinic)	Semi-Rural	Private Insurance	NO TO: Public Insurance	Out of Pocket Payment	3		4	Most important/most used	2	Least important/least used					3	Most important/most used		2		4	Least important/least used				Sometimes (40-60 %)	Almost Never (20-40%)	Sometimes (40-60 %)	Almost Never (20-40%)	Sometimes (40-60 %)	Almost always (60-80%)	Almost always (60-80%)	Almost always (60-80%)	Sometimes (40-60 %)	Sometimes (40-60 %)	Sometimes (40-60 %)	Almost always (60-80%)	Almost always (60-80%)	Almost always (60-80%)	Almost always (60-80%)	Almost always (60-80%)
1399	If you decide to participate, please proceed further and click on Continue.	47	Male	Algeria	MBBS	12	320	25	Private Outpatient facility/Consulting rooms (Outpatient Clinic)	Semi-Rural	Private Insurance	NO TO: Public Insurance	Out of Pocket Payment	Most important/most used			3	Least important/least used	4	2						Least important/least used	3	4		2		Most important/most used		Almost Never (20-40%)	Sometimes (40-60 %)	Almost always (60-80%)	Almost Never (20-40%)	Almost always (60-80%)	Almost always (60-80%)	Sometimes (40-60 %)	Almost always (60-80%)	Sometimes (40-60 %)	Sometimes (40-60 %)	Almost always (60-80%)	Almost Never (20-40%)	Almost always (60-80%)	Almost always (60-80%)	Sometimes (40-60 %)	Almost always (60-80%)
1404	If you decide to participate, please proceed further and click on Continue.	46	Male	Algeria	MBBS	9	290	30	Private Hospital	Urban	Private Insurance	NO TO: Public Insurance	Out of Pocket Payment			Least important/least used	Most important/most used	3		4	2				Most important/most used	2		3			Least important/least used	4		Sometimes (40-60 %)	Sometimes (40-60 %)	Almost always (60-80%)	Almost Never (20-40%)	Almost always (60-80%)	Sometimes (40-60 %)	Sometimes (40-60 %)	Almost always (60-80%)	Almost always (60-80%)	Sometimes (40-60 %)	Almost always (60-80%)	Almost Never (20-40%)	Almost always (60-80%)	Almost always (60-80%)	Sometimes (40-60 %)	Almost always (60-80%)
1407	If you decide to participate, please proceed further and click on Continue.	51	Male	Morocco	MBBS	16	400	150	Private Hospital	Semi-Rural	Private Insurance	NO TO: Public Insurance	Out of Pocket Payment		3	2		Most important/most used		4	Least important/least used				Least important/least used	2				3	Most important/most used	4		Sometimes (40-60 %)	Sometimes (40-60 %)	Sometimes (40-60 %)	Almost Never (20-40%)	Almost always (60-80%)	Sometimes (40-60 %)	Almost Never (20-40%)	Almost always (60-80%)	Sometimes (40-60 %)	Almost always (60-80%)	Almost always (60-80%)	Almost Never (20-40%)	Almost always (60-80%)	Sometimes (40-60 %)	Sometimes (40-60 %)	Almost always (60-80%)
1410	If you decide to participate, please proceed further and click on Continue.	42	Male	Vietnam	MBBS	8	350	100	Private Hospital	Rural	Private Insurance	NO TO: Public Insurance	Out of Pocket Payment	Most important/most used			2	Least important/least used	3	4					Most important/most used		2	3	4		Least important/least used			Almost always (60-80%)	Always (> 80%)	Almost always (60-80%)	Sometimes (40-60 %)	Almost always (60-80%)	Always (> 80%)	Almost always (60-80%)	Almost always (60-80%)	Almost always (60-80%)	Sometimes (40-60 %)	Almost always (60-80%)	Always (> 80%)	Almost always (60-80%)	Sometimes (40-60 %)	Almost always (60-80%)	Almost always (60-80%)
1414	If you decide to participate, please proceed further and click on Continue.	42	Male	Vietnam	MBBS	8	325	150	Government hospital	Rural	Private Insurance	NO TO: Public Insurance	NO TO: Out of Pocket Payment	2			Most important/most used			3	Least important/least used	4		Least important/least used	4				Most important/most used	2	3			Almost always (60-80%)	Always (> 80%)	Sometimes (40-60 %)	Almost Never (20-40%)	Almost always (60-80%)	Almost always (60-80%)	Sometimes (40-60 %)	Almost Never (20-40%)	Sometimes (40-60 %)	Almost always (60-80%)	Almost Never (20-40%)	Sometimes (40-60 %)	Almost always (60-80%)	Almost always (60-80%)	Sometimes (40-60 %)	Sometimes (40-60 %)
1415	If you decide to participate, please proceed further and click on Continue.	45	Male	UAE	MBBS	8	450	125	Government hospital	Rural	Private Insurance	NO TO: Public Insurance	NO TO: Out of Pocket Payment	2	Most important/most used		3	4			Least important/least used			Most important/most used	2	3		4			Least important/least used			Almost always (60-80%)	Always (> 80%)	Sometimes (40-60 %)	Almost always (60-80%)	Sometimes (40-60 %)	Almost Never (20-40%)	Sometimes (40-60 %)	Almost always (60-80%)	Almost always (60-80%)	Sometimes (40-60 %)	Almost always (60-80%)	Always (> 80%)	Almost always (60-80%)	Sometimes (40-60 %)	Almost always (60-80%)	Almost always (60-80%)
1416	If you decide to participate, please proceed further and click on Continue.	43	Male	Morocco	MBBS	7	350	125	Government hospital	Rural	NO TO: Private Insurance	Public Insurance	Out of Pocket Payment		Most important/most used	2	3			Least important/least used	4				3	Least important/least used			4		2	Most important/most used		Almost always (60-80%)	Always (> 80%)	Sometimes (40-60 %)	Sometimes (40-60 %)	Almost always (60-80%)	Almost always (60-80%)	Sometimes (40-60 %)	Sometimes (40-60 %)	Always (> 80%)	Almost always (60-80%)	Sometimes (40-60 %)	Almost always (60-80%)	Almost always (60-80%)	Always (> 80%)	Sometimes (40-60 %)	Almost always (60-80%)
1418	If you decide to participate, please proceed further and click on Continue.	40	Male	Algeria	MBBS	6	275	60	Government hospital	Semi-Rural	NO TO: Private Insurance	Public Insurance	NO TO: Out of Pocket Payment	Most important/most used			2	Least important/least used	3	4					Most important/most used			2	Least important/least used	4	3			Almost always (60-80%)	Always (> 80%)	Always (> 80%)	Almost always (60-80%)	Sometimes (40-60 %)	Almost always (60-80%)	Sometimes (40-60 %)	Almost always (60-80%)	Always (> 80%)	Almost always (60-80%)	Sometimes (40-60 %)	Almost always (60-80%)	Always (> 80%)	Sometimes (40-60 %)	Almost always (60-80%)	Almost always (60-80%)
1420	If you decide to participate, please proceed further and click on Continue.	42	Male	Vietnam	MBBS	7	380	85	Private Hospital	Rural	NO TO: Private Insurance	Public Insurance	NO TO: Out of Pocket Payment				2	Most important/most used	3	4		Least important/least used				3		4		Least important/least used	Most important/most used	2		Almost always (60-80%)	Always (> 80%)	Sometimes (40-60 %)	Almost always (60-80%)	Always (> 80%)	Almost always (60-80%)	Almost always (60-80%)	Sometimes (40-60 %)	Almost always (60-80%)	Sometimes (40-60 %)	Sometimes (40-60 %)	Almost always (60-80%)	Always (> 80%)	Almost always (60-80%)	Almost always (60-80%)	Sometimes (40-60 %)
1421	If you decide to participate, please proceed further and click on Continue.	43	Male	Vietnam	MBBS	14	280	30	Private Outpatient facility/Consulting rooms (Outpatient Clinic)	Urban	NO TO: Private Insurance	NO TO: Public Insurance	Out of Pocket Payment	4			Most important/most used	3	2	Least important/least used					4	Most important/most used	Least important/least used		3		2			Almost Never (20-40%)	Almost Never (20-40%)	Almost Never (20-40%)	Never (<20%)	Sometimes (40-60 %)	Sometimes (40-60 %)	Almost always (60-80%)	Almost always (60-80%)	Sometimes (40-60 %)	Almost Never (20-40%)	Sometimes (40-60 %)	Almost Never (20-40%)	Sometimes (40-60 %)	Almost always (60-80%)	Almost always (60-80%)	Almost always (60-80%)
1423	If you decide to participate, please proceed further and click on Continue.	45	Male	Vietnam	MBBS	11	375	75	Private Hospital	Urban	Private Insurance	NO TO: Public Insurance	Out of Pocket Payment	Most important/most used				3	2	Least important/least used	4				Least important/least used	Most important/most used		3	2		4			Sometimes (40-60 %)	Almost Never (20-40%)	Sometimes (40-60 %)	Almost Never (20-40%)	Almost always (60-80%)	Sometimes (40-60 %)	Sometimes (40-60 %)	Almost always (60-80%)	Sometimes (40-60 %)	Sometimes (40-60 %)	Almost always (60-80%)	Almost Never (20-40%)	Almost always (60-80%)	Sometimes (40-60 %)	Sometimes (40-60 %)	Almost always (60-80%)
1425	If you decide to participate, please proceed further and click on Continue.	38	Male	Vietnam	MBBS	6	280	25	Private Outpatient facility/Consulting rooms (Outpatient Clinic)	Semi-Rural	Private Insurance	NO TO: Public Insurance	Out of Pocket Payment	4		Least important/least used	3	2	Most important/most used						4	2	3	Least important/least used				Most important/most used		Almost Never (20-40%)	Almost Never (20-40%)	Sometimes (40-60 %)	Almost Never (20-40%)	Almost always (60-80%)	Sometimes (40-60 %)	Sometimes (40-60 %)	Almost always (60-80%)	Sometimes (40-60 %)	Sometimes (40-60 %)	Sometimes (40-60 %)	Almost Never (20-40%)	Almost always (60-80%)	Sometimes (40-60 %)	Sometimes (40-60 %)	Almost always (60-80%)
1459	If you decide to participate, please proceed further and click on Continue.	38	Female	Morocco	MBBS	6	350	125	Government OPD (Outpatient Clinic)	Semi-Rural	NO TO: Private Insurance	Public Insurance	NO TO: Out of Pocket Payment	Least important/least used		3	4	2	Most important/most used						2		4			Most important/most used	Least important/least used	3		Almost Never (20-40%)	Sometimes (40-60 %)	Sometimes (40-60 %)	Almost Never (20-40%)	Almost always (60-80%)	Sometimes (40-60 %)	Almost Never (20-40%)	Almost always (60-80%)	Almost Never (20-40%)	Sometimes (40-60 %)	Sometimes (40-60 %)	Almost Never (20-40%)	Almost always (60-80%)	Sometimes (40-60 %)	Sometimes (40-60 %)	Almost always (60-80%)
1460	If you decide to participate, please proceed further and click on Continue.	41	Male	Algeria	MBBS	6	290	30	Private Hospital	Rural	NO TO: Private Insurance	NO TO: Public Insurance	Out of Pocket Payment	2		3		4		Most important/most used		Least important/least used			3	2		Most important/most used	4			Least important/least used		Almost always (60-80%)	Sometimes (40-60 %)	Almost always (60-80%)	Sometimes (40-60 %)	Always (> 80%)	Almost always (60-80%)	Almost always (60-80%)	Always (> 80%)	Almost always (60-80%)	Always (> 80%)	Always (> 80%)	Sometimes (40-60 %)	Almost always (60-80%)	Almost always (60-80%)	Always (> 80%)	Almost always (60-80%)
1462	If you decide to participate, please proceed further and click on Continue.	40	Male	Morocco	MBBS	8	350	125	Government hospital	Semi-Rural	NO TO: Private Insurance	Public Insurance	Out of Pocket Payment	2		Most important/most used	3	4		Least important/least used					Most important/most used		3	4	2	Least important/least used				Sometimes (40-60 %)	Sometimes (40-60 %)	Sometimes (40-60 %)	Almost Never (20-40%)	Almost always (60-80%)	Almost Never (20-40%)	Sometimes (40-60 %)	Almost always (60-80%)	Sometimes (40-60 %)	Almost always (60-80%)	Almost always (60-80%)	Almost Never (20-40%)	Almost always (60-80%)	Sometimes (40-60 %)	Almost Never (20-40%)	Almost always (60-80%)
1463	If you decide to participate, please proceed further and click on Continue.	44	Male	Algeria	MBBS	7	320	40	Private Hospital	Semi-Rural	NO TO: Private Insurance	NO TO: Public Insurance	Out of Pocket Payment			Least important/least used	4	Most important/most used		3	2				2	4	Most important/most used	Least important/least used			3			Always (> 80%)	Almost always (60-80%)	Almost always (60-80%)	Almost Never (20-40%)	Sometimes (40-60 %)	Sometimes (40-60 %)	Almost always (60-80%)	Almost always (60-80%)	Always (> 80%)	Almost always (60-80%)	Sometimes (40-60 %)	Almost Never (20-40%)	Almost always (60-80%)	Almost always (60-80%)	Always (> 80%)	Almost always (60-80%)
1465	If you decide to participate, please proceed further and click on Continue.	42	Male	Morocco	MBBS	6	350	125	Government hospital	Semi-Rural	NO TO: Private Insurance	Public Insurance	NO TO: Out of Pocket Payment		2	3	Most important/most used	4				Least important/least used			Least important/least used	2	4	Most important/most used		3				Almost always (60-80%)	Sometimes (40-60 %)	Almost always (60-80%)	Almost Never (20-40%)	Sometimes (40-60 %)	Almost always (60-80%)	Sometimes (40-60 %)	Almost always (60-80%)	Almost always (60-80%)	Sometimes (40-60 %)	Almost always (60-80%)	Sometimes (40-60 %)	Almost always (60-80%)	Sometimes (40-60 %)	Almost always (60-80%)	Sometimes (40-60 %)
1466	If you decide to participate, please proceed further and click on Continue.	44	Male	Morocco	MBBS	7	350	125	Private Hospital	Rural	Private Insurance	NO TO: Public Insurance	Out of Pocket Payment	3			Most important/most used	Least important/least used			4	2					Least important/least used	3		2	Most important/most used	4		Always (> 80%)	Almost always (60-80%)	Sometimes (40-60 %)	Almost Never (20-40%)	Almost always (60-80%)	Almost always (60-80%)	Always (> 80%)	Always (> 80%)	Almost always (60-80%)	Sometimes (40-60 %)	Sometimes (40-60 %)	Almost Never (20-40%)	Almost always (60-80%)	Sometimes (40-60 %)	Always (> 80%)	Almost always (60-80%)
1467	If you decide to participate, please proceed further and click on Continue.	44	Female	Morocco	MBBS	9	350	125	Government OPD (Outpatient Clinic)	Semi-Rural	NO TO: Private Insurance	Public Insurance	Out of Pocket Payment	3		2	Most important/most used		4	Least important/least used					3		4			Most important/most used	Least important/least used	2		Sometimes (40-60 %)	Sometimes (40-60 %)	Sometimes (40-60 %)	Almost Never (20-40%)	Almost always (60-80%)	Almost always (60-80%)	Sometimes (40-60 %)	Almost always (60-80%)	Almost Never (20-40%)	Sometimes (40-60 %)	Sometimes (40-60 %)	Almost Never (20-40%)	Almost always (60-80%)	Sometimes (40-60 %)	Sometimes (40-60 %)	Almost always (60-80%)
1469	If you decide to participate, please proceed further and click on Continue.	37	Male	Algeria	MBBS	6	250	100	Primary health care clinic (Outpatient)	Semi-urban	Private Insurance	NO TO: Public Insurance	Out of Pocket Payment	4		2	3		Most important/most used	Least important/least used					Least important/least used	Most important/most used			2	3	4			Sometimes (40-60 %)	Sometimes (40-60 %)	Sometimes (40-60 %)	Almost Never (20-40%)	Almost always (60-80%)	Almost always (60-80%)	Sometimes (40-60 %)	Almost always (60-80%)	Almost Never (20-40%)	Sometimes (40-60 %)	Almost Never (20-40%)	Sometimes (40-60 %)	Almost always (60-80%)	Almost always (60-80%)	Sometimes (40-60 %)	Almost always (60-80%)
1471	If you decide to participate, please proceed further and click on Continue.	44	Male	Vietnam	MBBS	7	320	120	Private Hospital	Semi-urban	NO TO: Private Insurance	NO TO: Public Insurance	Out of Pocket Payment		Least important/least used	Most important/most used	4	3	2						Least important/least used	4			3	2		Most important/most used		Always (> 80%)	Almost always (60-80%)	Sometimes (40-60 %)	Almost Never (20-40%)	Almost always (60-80%)	Sometimes (40-60 %)	Almost always (60-80%)	Always (> 80%)	Always (> 80%)	Almost always (60-80%)	Always (> 80%)	Almost Never (20-40%)	Almost always (60-80%)	Sometimes (40-60 %)	Almost always (60-80%)	Always (> 80%)
1472	If you decide to participate, please proceed further and click on Continue.	43	Male	Algeria	MBBS	10	400	50	Government OPD (Outpatient Clinic)	Semi-Rural	NO TO: Private Insurance	Public Insurance	NO TO: Out of Pocket Payment	3		Most important/most used	2		4		Least important/least used				Least important/least used	3		Most important/most used	4		2			Almost Never (20-40%)	Sometimes (40-60 %)	Almost always (60-80%)	Sometimes (40-60 %)	Sometimes (40-60 %)	Almost always (60-80%)	Sometimes (40-60 %)	Almost always (60-80%)	Almost always (60-80%)	Almost always (60-80%)	Sometimes (40-60 %)	Almost Never (20-40%)	Almost always (60-80%)	Sometimes (40-60 %)	Sometimes (40-60 %)	Almost always (60-80%)
1492	If you decide to participate, please proceed further and click on Continue.	43	Male	Vietnam	MBBS	12	150	80	Government OPD (Outpatient Clinic)	Urban	NO TO: Private Insurance	Public Insurance	NO TO: Out of Pocket Payment	4			Most important/most used	2	3	Least important/least used						2	3	4	Most important/most used	Least important/least used				Sometimes (40-60 %)	Sometimes (40-60 %)	Sometimes (40-60 %)	Almost Never (20-40%)	Almost always (60-80%)	Sometimes (40-60 %)	Almost Never (20-40%)	Almost always (60-80%)	Almost always (60-80%)	Almost always (60-80%)	Sometimes (40-60 %)	Almost Never (20-40%)	Almost always (60-80%)	Almost always (60-80%)	Sometimes (40-60 %)	Almost always (60-80%)
1495	If you decide to participate, please proceed further and click on Continue.	38	Male	Vietnam	MBBS	6	300	80	Private Hospital	Semi-urban	NO TO: Private Insurance	NO TO: Public Insurance	Out of Pocket Payment		2	Most important/most used		3	4		Least important/least used				3	4		Most important/most used		Least important/least used	2			Almost always (60-80%)	Sometimes (40-60 %)	Sometimes (40-60 %)	Almost Never (20-40%)	Almost always (60-80%)	Sometimes (40-60 %)	Almost always (60-80%)	Almost always (60-80%)	Always (> 80%)	Almost always (60-80%)	Sometimes (40-60 %)	Almost Never (20-40%)	Always (> 80%)	Almost always (60-80%)	Almost always (60-80%)	Almost always (60-80%)
1496	If you decide to participate, please proceed further and click on Continue.	40	Male	Vietnam	MBBS	6	300	150	Private Hospital	Semi-urban	NO TO: Private Insurance	NO TO: Public Insurance	Out of Pocket Payment	4			Most important/most used	3	2	Least important/least used				Least important/least used	2			4	3			Most important/most used		Always (> 80%)	Almost always (60-80%)	Sometimes (40-60 %)	Almost Never (20-40%)	Almost always (60-80%)	Almost always (60-80%)	Always (> 80%)	Almost always (60-80%)	Always (> 80%)	Almost always (60-80%)	Sometimes (40-60 %)	Almost Never (20-40%)	Almost always (60-80%)	Always (> 80%)	Almost always (60-80%)	Always (> 80%)
1497	If you decide to participate, please proceed further and click on Continue.	50	Male	UAE	MBBS	16	300	100	Government OPD (Outpatient Clinic)	Semi-Rural	Private Insurance	Public Insurance	Out of Pocket Payment	Most important/most used		Least important/least used	4	2		3					2	Most important/most used	4		3			Least important/least used		Sometimes (40-60 %)	Almost always (60-80%)	Sometimes (40-60 %)	Almost Never (20-40%)	Almost always (60-80%)	Sometimes (40-60 %)	Almost Never (20-40%)	Almost always (60-80%)	Almost always (60-80%)	Almost always (60-80%)	Sometimes (40-60 %)	Almost Never (20-40%)	Almost always (60-80%)	Sometimes (40-60 %)	Almost Never (20-40%)	Almost always (60-80%)
1498	If you decide to participate, please proceed further and click on Continue.	45	Male	UAE	MBBS	12	325	125	Private Outpatient facility/Consulting rooms (Outpatient Clinic)	Urban	Private Insurance	NO TO: Public Insurance	Out of Pocket Payment	Most important/most used			2		Least important/least used	4	3				Most important/most used	2	Least important/least used			4	3			Sometimes (40-60 %)	Sometimes (40-60 %)	Almost always (60-80%)	Almost Never (20-40%)	Almost always (60-80%)	Sometimes (40-60 %)	Sometimes (40-60 %)	Almost always (60-80%)	Sometimes (40-60 %)	Sometimes (40-60 %)	Sometimes (40-60 %)	Almost always (60-80%)	Almost always (60-80%)	Sometimes (40-60 %)	Sometimes (40-60 %)	Almost always (60-80%)
1499	If you decide to participate, please proceed further and click on Continue.	42	Male	Algeria	MBBS	7	340	20	Private Hospital	Rural	NO TO: Private Insurance	NO TO: Public Insurance	Out of Pocket Payment	Most important/most used			2	3	Least important/least used		4				2	Most important/most used	Least important/least used	4			3			Always (> 80%)	Almost always (60-80%)	Sometimes (40-60 %)	Almost Never (20-40%)	Always (> 80%)	Almost always (60-80%)	Almost always (60-80%)	Always (> 80%)	Always (> 80%)	Almost always (60-80%)	Sometimes (40-60 %)	Almost Never (20-40%)	Always (> 80%)	Sometimes (40-60 %)	Almost always (60-80%)	Always (> 80%)
1504	If you decide to participate, please proceed further and click on Continue.	38	Male	Morocco	MBBS	6	425	100	Government hospital	Semi-Rural	NO TO: Private Insurance	Public Insurance	Out of Pocket Payment			Most important/most used	Least important/least used	3	2	4					2			4		Most important/most used	Least important/least used	3		Always (> 80%)	Almost always (60-80%)	Sometimes (40-60 %)	Almost Never (20-40%)	Sometimes (40-60 %)	Always (> 80%)	Almost always (60-80%)	Almost always (60-80%)	Always (> 80%)	Almost always (60-80%)	Sometimes (40-60 %)	Almost Never (20-40%)	Almost always (60-80%)	Always (> 80%)	Almost always (60-80%)	Always (> 80%)
1506	If you decide to participate, please proceed further and click on Continue.	50	Male	Morocco	MBBS	16	425	100	Government OPD (Outpatient Clinic)	Semi-urban	NO TO: Private Insurance	Public Insurance	Out of Pocket Payment	3		2	Most important/most used	4		Least important/least used					Least important/least used	2	Most important/most used			4		3		Almost Never (20-40%)	Sometimes (40-60 %)	Sometimes (40-60 %)	Almost Never (20-40%)	Almost always (60-80%)	Sometimes (40-60 %)	Sometimes (40-60 %)	Almost always (60-80%)	Almost always (60-80%)	Almost always (60-80%)	Sometimes (40-60 %)	Almost always (60-80%)	Almost Never (20-40%)	Almost always (60-80%)	Sometimes (40-60 %)	Almost always (60-80%)
1512	If you decide to participate, please proceed further and click on Continue.	45	Male	Algeria	MBBS	11	280	40	Government OPD (Outpatient Clinic)	Semi-Rural	NO TO: Private Insurance	Public Insurance	Out of Pocket Payment	Most important/most used		Least important/least used	2	3	4								Most important/most used	2	3	Least important/least used	4			Sometimes (40-60 %)	Almost always (60-80%)	Almost always (60-80%)	Almost Never (20-40%)	Almost always (60-80%)	Sometimes (40-60 %)	Sometimes (40-60 %)	Sometimes (40-60 %)	Almost always (60-80%)	Almost always (60-80%)	Almost always (60-80%)	Sometimes (40-60 %)	Almost always (60-80%)	Sometimes (40-60 %)	Sometimes (40-60 %)	Almost always (60-80%)
1516	If you decide to participate, please proceed further and click on Continue.	40	Male	Morocco	MBBS	6	425	100	Private Hospital	Urban	NO TO: Private Insurance	NO TO: Public Insurance	Out of Pocket Payment	3	2	Most important/most used			4	Least important/least used				3		4			Most important/most used	2		Least important/least used		Always (> 80%)	Almost always (60-80%)	Sometimes (40-60 %)	Almost Never (20-40%)	Always (> 80%)	Almost always (60-80%)	Sometimes (40-60 %)	Almost always (60-80%)	Always (> 80%)	Almost always (60-80%)	Sometimes (40-60 %)	Almost Never (20-40%)	Always (> 80%)	Almost always (60-80%)	Always (> 80%)	Almost always (60-80%)
1518	If you decide to participate, please proceed further and click on Continue.	42	Male	UAE	MBBS	8	450	125	Private Hospital	Rural	Private Insurance	Public Insurance	NO TO: Out of Pocket Payment	Most important/most used			2		3	4		Least important/least used		4	2		Most important/most used	3		Least important/least used				Almost always (60-80%)	Always (> 80%)	Sometimes (40-60 %)	Almost always (60-80%)	Sometimes (40-60 %)	Almost always (60-80%)	Sometimes (40-60 %)	Almost always (60-80%)	Almost always (60-80%)	Sometimes (40-60 %)	Sometimes (40-60 %)	Always (> 80%)	Always (> 80%)	Always (> 80%)	Almost always (60-80%)	Sometimes (40-60 %)
1522	If you decide to participate, please proceed further and click on Continue.	45	Male	Algeria	MBBS	7	350	60	Government hospital	Rural	Private Insurance	Public Insurance	NO TO: Out of Pocket Payment				Most important/most used	2	3	4	Least important/least used			Most important/most used	2			Least important/least used		4		3		Almost always (60-80%)	Sometimes (40-60 %)	Sometimes (40-60 %)	Almost always (60-80%)	Almost always (60-80%)	Almost always (60-80%)	Sometimes (40-60 %)	Almost Never (20-40%)	Always (> 80%)	Almost always (60-80%)	Almost always (60-80%)	Almost always (60-80%)	Always (> 80%)	Sometimes (40-60 %)	Almost always (60-80%)	Sometimes (40-60 %)
1523	If you decide to participate, please proceed further and click on Continue.	42	Male	Vietnam	MBBS	6	450	75	Private Hospital	Semi-urban	NO TO: Private Insurance	NO TO: Public Insurance	Out of Pocket Payment		Least important/least used	Most important/most used			2	3	4			Most important/most used	4	Least important/least used		2	3					Always (> 80%)	Almost always (60-80%)	Sometimes (40-60 %)	Almost Never (20-40%)	Always (> 80%)	Almost always (60-80%)	Almost always (60-80%)	Always (> 80%)	Always (> 80%)	Almost always (60-80%)	Almost always (60-80%)	Almost Never (20-40%)	Always (> 80%)	Almost always (60-80%)	Almost always (60-80%)	Always (> 80%)
1524	If you decide to participate, please proceed further and click on Continue.	40	Male	Vietnam	MBBS	6	500	100	Private Hospital	Urban	NO TO: Private Insurance	NO TO: Public Insurance	Out of Pocket Payment				Most important/most used	2	3	4	Least important/least used				Most important/most used	4	3	Least important/least used				2		Always (> 80%)	Almost always (60-80%)	Sometimes (40-60 %)	Almost Never (20-40%)	Always (> 80%)	Almost always (60-80%)	Always (> 80%)	Almost always (60-80%)	Always (> 80%)	Almost always (60-80%)	Almost always (60-80%)	Almost Never (20-40%)	Almost always (60-80%)	Always (> 80%)	Almost always (60-80%)	Almost always (60-80%)
1559	If you decide to participate, please proceed further and click on Continue.	42	Male	Vietnam	MBBS	7	300	100	Private Hospital	Rural	Private Insurance	Public Insurance	Out of Pocket Payment		2		Most important/most used	Least important/least used	3	4						3	Most important/most used	2	4		Least important/least used			Almost always (60-80%)	Almost always (60-80%)	Always (> 80%)	Almost always (60-80%)	Sometimes (40-60 %)	Always (> 80%)	Sometimes (40-60 %)	Almost always (60-80%)	Sometimes (40-60 %)	Almost always (60-80%)	Sometimes (40-60 %)	Almost always (60-80%)	Always (> 80%)	Almost always (60-80%)	Almost always (60-80%)	Sometimes (40-60 %)
1560	If you decide to participate, please proceed further and click on Continue.	40	Male	Algeria	MBBS	8	300	60	Private Hospital	Rural	Private Insurance	Public Insurance	NO TO: Out of Pocket Payment		Most important/most used	2			3		Least important/least used	4		2			3		4	Least important/least used	Most important/most used			Almost always (60-80%)	Always (> 80%)	Sometimes (40-60 %)	Sometimes (40-60 %)	Almost always (60-80%)	Almost always (60-80%)	Almost always (60-80%)	Sometimes (40-60 %)	Almost always (60-80%)	Always (> 80%)	Sometimes (40-60 %)	Almost always (60-80%)	Sometimes (40-60 %)	Sometimes (40-60 %)	Almost always (60-80%)	Almost always (60-80%)
1590	If you decide to participate, please proceed further and click on Continue.	38	Male	Morocco	MBBS	5	425	100	Private Hospital	Semi-urban	NO TO: Private Insurance	NO TO: Public Insurance	Out of Pocket Payment				Most important/most used	2	3	Least important/least used	4				Least important/least used	2	Most important/most used	4	3					Always (> 80%)	Almost always (60-80%)	Sometimes (40-60 %)	Almost Never (20-40%)	Always (> 80%)	Almost always (60-80%)	Almost always (60-80%)	Always (> 80%)	Always (> 80%)	Almost always (60-80%)	Sometimes (40-60 %)	Almost Never (20-40%)	Always (> 80%)	Almost always (60-80%)	Almost always (60-80%)	Almost always (60-80%)
1591	If you decide to participate, please proceed further and click on Continue.	36	Male	Pakistan	MBBS	7	425	60	Private Hospital	Urban	Private Insurance	NO TO: Public Insurance	Out of Pocket Payment	Most important/most used		2	Least important/least used	3	4					4	Most important/most used	Least important/least used		2			3			Always (> 80%)	Almost always (60-80%)	Almost always (60-80%)	Sometimes (40-60 %)	Almost always (60-80%)	Always (> 80%)	Sometimes (40-60 %)	Almost always (60-80%)	Almost always (60-80%)	Almost Never (20-40%)	Sometimes (40-60 %)	Almost Never (20-40%)	Never (<20%)	Sometimes (40-60 %)	Almost always (60-80%)	Sometimes (40-60 %)
1592	If you decide to participate, please proceed further and click on Continue.	38	Male	Morocco	MBBS	5	425	100	Private Hospital	Urban	NO TO: Private Insurance	Public Insurance	Out of Pocket Payment	Most important/most used	2	3			4	Least important/least used					4				Least important/least used	2	3	Most important/most used		Always (> 80%)	Almost always (60-80%)	Sometimes (40-60 %)	Almost Never (20-40%)	Almost always (60-80%)	Almost always (60-80%)	Always (> 80%)	Always (> 80%)	Always (> 80%)	Almost always (60-80%)	Sometimes (40-60 %)	Almost Never (20-40%)	Almost always (60-80%)	Always (> 80%)	Almost always (60-80%)	Always (> 80%)
1593	If you decide to participate, please proceed further and click on Continue.	40	Male	Vietnam	MBBS	6	320	100	Private Hospital	Semi-Rural	NO TO: Private Insurance	NO TO: Public Insurance	Out of Pocket Payment		Most important/most used	2		3		4	Least important/least used				3	Most important/most used		4		2	Least important/least used			Always (> 80%)	Almost always (60-80%)	Sometimes (40-60 %)	Almost Never (20-40%)	Always (> 80%)	Almost always (60-80%)	Always (> 80%)	Almost always (60-80%)	Always (> 80%)	Almost always (60-80%)	Sometimes (40-60 %)	Almost Never (20-40%)	Almost always (60-80%)	Always (> 80%)	Almost always (60-80%)	Always (> 80%)
1594	If you decide to participate, please proceed further and click on Continue.	42	Male	Vietnam	MBBS	5	280	25	Private Hospital	Rural	NO TO: Private Insurance	NO TO: Public Insurance	Out of Pocket Payment	3	2			Most important/most used	4	Least important/least used						3		Most important/most used		4	Least important/least used	2		Always (> 80%)	Almost always (60-80%)	Sometimes (40-60 %)	Almost Never (20-40%)	Always (> 80%)	Sometimes (40-60 %)	Almost always (60-80%)	Always (> 80%)	Almost always (60-80%)	Always (> 80%)	Sometimes (40-60 %)	Almost Never (20-40%)	Always (> 80%)	Almost always (60-80%)	Always (> 80%)	Always (> 80%)
1595	If you decide to participate, please proceed further and click on Continue.	44	Male	Algeria	MBBS	6	260	80	Private Hospital	Semi-urban	NO TO: Private Insurance	NO TO: Public Insurance	Out of Pocket Payment			Most important/most used	Least important/least used		2	3	4					4	Most important/most used			3	2	Least important/least used		Almost always (60-80%)	Almost always (60-80%)	Always (> 80%)	Almost Never (20-40%)	Always (> 80%)	Sometimes (40-60 %)	Almost always (60-80%)	Always (> 80%)	Always (> 80%)	Almost always (60-80%)	Sometimes (40-60 %)	Almost Never (20-40%)	Almost always (60-80%)	Sometimes (40-60 %)	Always (> 80%)	Always (> 80%)
1596	If you decide to participate, please proceed further and click on Continue.	40	Male	Algeria	MBBS	5	300	15	Government hospital	Semi-Rural	NO TO: Private Insurance	Public Insurance	NO TO: Out of Pocket Payment		3	2	Most important/most used	4			Least important/least used				2		Least important/least used	3			Most important/most used	4		Always (> 80%)	Sometimes (40-60 %)	Almost always (60-80%)	Almost Never (20-40%)	Always (> 80%)	Sometimes (40-60 %)	Almost always (60-80%)	Always (> 80%)	Always (> 80%)	Sometimes (40-60 %)	Sometimes (40-60 %)	Almost Never (20-40%)	Always (> 80%)	Almost always (60-80%)	Always (> 80%)	Almost always (60-80%)
1597	If you decide to participate, please proceed further and click on Continue.	45	Male	Pakistan	MBBS	10	450	75	Primary health care clinic (Outpatient)	Semi-Rural	Private Insurance	Public Insurance	Out of Pocket Payment	Most important/most used		2	Least important/least used		3	4				4		3				Most important/most used	Least important/least used	2		Always (> 80%)	Sometimes (40-60 %)	Almost Never (20-40%)	Sometimes (40-60 %)	Almost always (60-80%)	Sometimes (40-60 %)	Always (> 80%)	Almost always (60-80%)	Always (> 80%)	Almost always (60-80%)	Almost Never (20-40%)	Almost always (60-80%)	Almost always (60-80%)	Sometimes (40-60 %)	Sometimes (40-60 %)	Almost always (60-80%)
1626	If you decide to participate, please proceed further and click on Continue.	45	Male	Pakistan	MBBS	6	390	100	Private Hospital	Semi-Rural	NO TO: Private Insurance	NO TO: Public Insurance	Out of Pocket Payment	2	3	Most important/most used		Least important/least used		4					Most important/most used	4	3	2		Least important/least used				Always (> 80%)	Almost always (60-80%)	Sometimes (40-60 %)	Almost Never (20-40%)	Always (> 80%)	Almost always (60-80%)	Always (> 80%)	Always (> 80%)	Always (> 80%)	Almost always (60-80%)	Sometimes (40-60 %)	Almost Never (20-40%)	Almost always (60-80%)	Always (> 80%)	Almost always (60-80%)	Always (> 80%)
1627	If you decide to participate, please proceed further and click on Continue.	44	Male	Pakistan	MBBS	6	380	75	Private Hospital	Semi-urban	NO TO: Private Insurance	NO TO: Public Insurance	Out of Pocket Payment		Least important/least used	Most important/most used	4		2	3						4			2	Most important/most used	Least important/least used	3		Always (> 80%)	Almost always (60-80%)	Sometimes (40-60 %)	Almost Never (20-40%)	Always (> 80%)	Almost always (60-80%)	Always (> 80%)	Almost always (60-80%)	Always (> 80%)	Almost always (60-80%)	Sometimes (40-60 %)	Almost Never (20-40%)	Almost always (60-80%)	Always (> 80%)	Almost always (60-80%)	Always (> 80%)
1630	If you decide to participate, please proceed further and click on Continue.	44	Male	Pakistan	MBBS	5	350	100	Private Hospital	Rural	NO TO: Private Insurance	NO TO: Public Insurance	Out of Pocket Payment		2	Most important/most used		3	4	Least important/least used					2	Most important/most used		Least important/least used		4	3			Always (> 80%)	Almost always (60-80%)	Sometimes (40-60 %)	Almost Never (20-40%)	Always (> 80%)	Almost always (60-80%)	Always (> 80%)	Always (> 80%)	Always (> 80%)	Almost always (60-80%)	Sometimes (40-60 %)	Almost Never (20-40%)	Almost always (60-80%)	Always (> 80%)	Almost always (60-80%)	Always (> 80%)
1631	If you decide to participate, please proceed further and click on Continue.	50	Male	Pakistan	MBBS	12	300	80	Private Outpatient facility/Consulting rooms (Outpatient Clinic)	Semi-urban	Private Insurance	Public Insurance	Out of Pocket Payment	Most important/most used					Least important/least used	3	4	2		3	2		Most important/most used		Least important/least used		4			Almost always (60-80%)	Almost always (60-80%)	Sometimes (40-60 %)	Almost always (60-80%)	Sometimes (40-60 %)	Almost always (60-80%)	Almost always (60-80%)	Sometimes (40-60 %)	Almost always (60-80%)	Always (> 80%)	Almost always (60-80%)	Sometimes (40-60 %)	Almost always (60-80%)	Sometimes (40-60 %)	Almost Never (20-40%)	Sometimes (40-60 %)
1632	If you decide to participate, please proceed further and click on Continue.	42	Male	Pakistan	MBBS	6	300	100	Private Hospital	Rural	NO TO: Private Insurance	NO TO: Public Insurance	Out of Pocket Payment	Most important/most used	2	3	Least important/least used		4							Most important/most used	2		4	Least important/least used		3		Always (> 80%)	Almost always (60-80%)	Sometimes (40-60 %)	Almost Never (20-40%)	Almost always (60-80%)	Always (> 80%)	Almost always (60-80%)	Almost always (60-80%)	Always (> 80%)	Almost always (60-80%)	Sometimes (40-60 %)	Almost Never (20-40%)	Almost always (60-80%)	Almost always (60-80%)	Always (> 80%)	Always (> 80%)
1633	If you decide to participate, please proceed further and click on Continue.	55	Male	Pakistan	MBBS	14	250	120	Private Hospital	Semi-Rural	Private Insurance	Public Insurance	Out of Pocket Payment	Most important/most used		2	Least important/least used	3	4					3		Most important/most used		2	4		Least important/least used			Always (> 80%)	Almost always (60-80%)	Always (> 80%)	Almost always (60-80%)	Almost always (60-80%)	Sometimes (40-60 %)	Almost always (60-80%)	Almost always (60-80%)	Almost always (60-80%)	Always (> 80%)	Almost always (60-80%)	Sometimes (40-60 %)	Almost always (60-80%)	Almost always (60-80%)	Almost always (60-80%)	Sometimes (40-60 %)
1634	If you decide to participate, please proceed further and click on Continue.	44	Male	Pakistan	MBBS	6	290	120	Private Hospital	Semi-Rural	NO TO: Private Insurance	NO TO: Public Insurance	Out of Pocket Payment	3	Most important/most used	2			4	Least important/least used						4		3	Most important/most used		2	Least important/least used		Always (> 80%)	Almost always (60-80%)	Sometimes (40-60 %)	Almost Never (20-40%)	Sometimes (40-60 %)	Almost always (60-80%)	Always (> 80%)	Always (> 80%)	Almost always (60-80%)	Sometimes (40-60 %)	Almost Never (20-40%)	Sometimes (40-60 %)	Almost always (60-80%)	Sometimes (40-60 %)	Sometimes (40-60 %)	Sometimes (40-60 %)
1635	If you decide to participate, please proceed further and click on Continue.	55	Male	Pakistan	MBBS	14	450	90	Private Hospital	Urban	Private Insurance	Public Insurance	Out of Pocket Payment	Most important/most used		4	2	3	Least important/least used					4	Least important/least used	Most important/most used		3			2			Almost always (60-80%)	Sometimes (40-60 %)	Sometimes (40-60 %)	Sometimes (40-60 %)	Almost always (60-80%)	Always (> 80%)	Always (> 80%)	Almost always (60-80%)	Always (> 80%)	Almost always (60-80%)	Sometimes (40-60 %)	Almost always (60-80%)	Almost always (60-80%)	Always (> 80%)	Always (> 80%)	Almost always (60-80%)
1636	If you decide to participate, please proceed further and click on Continue.	52	Male	Pakistan	MBBS	14	450	100	Private Hospital	Urban	Private Insurance	Public Insurance	Out of Pocket Payment	Most important/most used			3		2	4		Least important/least used		Least important/least used	3		2	4	Most important/most used					Always (> 80%)	Almost always (60-80%)	Almost always (60-80%)	Sometimes (40-60 %)	Sometimes (40-60 %)	Almost always (60-80%)	Always (> 80%)	Almost always (60-80%)	Always (> 80%)	Almost always (60-80%)	Sometimes (40-60 %)	Sometimes (40-60 %)	Sometimes (40-60 %)	Always (> 80%)	Almost always (60-80%)	Almost always (60-80%)
1689	If you decide to participate, please proceed further and click on Continue.	54	Female	Saudi Arabia	MBBS	28	500	45	Government hospital	Semi-Rural	NO TO: Private Insurance	NO TO: Public Insurance	Out of Pocket Payment	Most important/most used	Least important/least used			2	4	3							2	4	3	Most important/most used		Least important/least used		Almost always (60-80%)	Almost always (60-80%)	Almost always (60-80%)	Almost always (60-80%)	Sometimes (40-60 %)	Sometimes (40-60 %)	Sometimes (40-60 %)	Sometimes (40-60 %)	Almost always (60-80%)	Almost always (60-80%)	Almost always (60-80%)	Almost always (60-80%)	Almost always (60-80%)	Almost always (60-80%)	Almost always (60-80%)	Almost always (60-80%)
1690	If you decide to participate, please proceed further and click on Continue.	45	Male	Saudi Arabia	MBBS	20	450	30	Private Hospital	Urban	Private Insurance	NO TO: Public Insurance	Out of Pocket Payment	2		3			Most important/most used	4		Least important/least used			Least important/least used	3	Most important/most used	4	2					Almost always (60-80%)	Almost always (60-80%)	Almost always (60-80%)	Almost always (60-80%)	Almost always (60-80%)	Almost always (60-80%)	Almost always (60-80%)	Almost always (60-80%)	Almost always (60-80%)	Almost always (60-80%)	Almost always (60-80%)	Almost always (60-80%)	Almost always (60-80%)	Almost always (60-80%)	Almost always (60-80%)	Almost always (60-80%)
1691	If you decide to participate, please proceed further and click on Continue.	48	Female	Saudi Arabia	MBBS	20	340	100	Government OPD (Outpatient Clinic)	Semi-Rural	Private Insurance	NO TO: Public Insurance	Out of Pocket Payment	Most important/most used	4				2	Least important/least used		3			Least important/least used		Most important/most used	3	2	4				Sometimes (40-60 %)	Sometimes (40-60 %)	Sometimes (40-60 %)	Sometimes (40-60 %)	Sometimes (40-60 %)	Sometimes (40-60 %)	Sometimes (40-60 %)	Sometimes (40-60 %)	Sometimes (40-60 %)	Sometimes (40-60 %)	Sometimes (40-60 %)	Sometimes (40-60 %)	Sometimes (40-60 %)	Sometimes (40-60 %)	Sometimes (40-60 %)	Sometimes (40-60 %)
1692	If you decide to participate, please proceed further and click on Continue.	52	Male	Saudi Arabia	MBBS	25	350	125	Government hospital	Urban	Private Insurance	Public Insurance	Out of Pocket Payment	3			2	Least important/least used	Most important/most used	4					2	Most important/most used	4		Least important/least used	3				Almost always (60-80%)	Almost always (60-80%)	Almost always (60-80%)	Almost always (60-80%)	Sometimes (40-60 %)	Almost always (60-80%)	Sometimes (40-60 %)	Sometimes (40-60 %)	Sometimes (40-60 %)	Sometimes (40-60 %)	Sometimes (40-60 %)	Sometimes (40-60 %)	Sometimes (40-60 %)	Sometimes (40-60 %)	Sometimes (40-60 %)	Sometimes (40-60 %)
1693	If you decide to participate, please proceed further and click on Continue.	45	Male	Saudi Arabia	MBBS	18	400	200	Private Hospital	Urban	Private Insurance	NO TO: Public Insurance	Out of Pocket Payment	3		2			Most important/most used	4	Least important/least used					Least important/least used	Most important/most used		2		3	4		Sometimes (40-60 %)	Sometimes (40-60 %)	Sometimes (40-60 %)	Sometimes (40-60 %)	Sometimes (40-60 %)	Sometimes (40-60 %)	Sometimes (40-60 %)	Sometimes (40-60 %)	Almost always (60-80%)	Almost always (60-80%)	Almost always (60-80%)	Almost always (60-80%)	Sometimes (40-60 %)	Almost always (60-80%)	Almost always (60-80%)	Sometimes (40-60 %)
1694	If you decide to participate, please proceed further and click on Continue.	45	Female	Saudi Arabia	Diploma	20	500	45	Government hospital	Semi-urban	Private Insurance	Public Insurance	Out of Pocket Payment	2					Most important/most used	3	Least important/least used	4			3		4		Most important/most used		2	Least important/least used		Sometimes (40-60 %)	Almost always (60-80%)	Almost always (60-80%)	Almost always (60-80%)	Sometimes (40-60 %)	Almost always (60-80%)	Almost always (60-80%)	Sometimes (40-60 %)	Almost always (60-80%)	Almost always (60-80%)	Almost always (60-80%)	Almost always (60-80%)	Sometimes (40-60 %)	Almost always (60-80%)	Almost always (60-80%)	Sometimes (40-60 %)
1722	If you decide to participate, please proceed further and click on Continue.	49	Male	Saudi Arabia	MBBS	22	500	50	Private Outpatient facility/Consulting rooms (Outpatient Clinic)	Semi-urban	Private Insurance	NO TO: Public Insurance	Out of Pocket Payment			Least important/least used		2	3	4	Most important/most used				Least important/least used	4	3		2	Most important/most used				Sometimes (40-60 %)	Sometimes (40-60 %)	Sometimes (40-60 %)	Sometimes (40-60 %)	Sometimes (40-60 %)	Sometimes (40-60 %)	Sometimes (40-60 %)	Sometimes (40-60 %)	Almost always (60-80%)	Almost always (60-80%)	Almost always (60-80%)	Almost always (60-80%)	Almost always (60-80%)	Almost always (60-80%)	Almost always (60-80%)	Almost always (60-80%)
1723	If you decide to participate, please proceed further and click on Continue.	56	Male	Saudi Arabia	MBBS	22	450	80	Government OPD (Outpatient Clinic)	Urban	Private Insurance	NO TO: Public Insurance	Out of Pocket Payment	Most important/most used					2	Least important/least used	3	4				Least important/least used	Most important/most used	4	2		3			Sometimes (40-60 %)	Sometimes (40-60 %)	Sometimes (40-60 %)	Sometimes (40-60 %)	Sometimes (40-60 %)	Almost always (60-80%)	Almost always (60-80%)	Almost always (60-80%)	Always (> 80%)	Almost always (60-80%)	Sometimes (40-60 %)	Almost always (60-80%)	Almost always (60-80%)	Sometimes (40-60 %)	Almost always (60-80%)	Almost always (60-80%)
1724	If you decide to participate, please proceed further and click on Continue.	40	Female	Saudi Arabia	Diploma	14	400	200	Private Hospital	Urban	Private Insurance	NO TO: Public Insurance	Out of Pocket Payment			4		2	Most important/most used	3	Least important/least used				Most important/most used		3		2	4	Least important/least used			Sometimes (40-60 %)	Sometimes (40-60 %)	Sometimes (40-60 %)	Sometimes (40-60 %)	Sometimes (40-60 %)	Sometimes (40-60 %)	Sometimes (40-60 %)	Sometimes (40-60 %)	Sometimes (40-60 %)	Sometimes (40-60 %)	Sometimes (40-60 %)	Sometimes (40-60 %)	Sometimes (40-60 %)	Sometimes (40-60 %)	Sometimes (40-60 %)	Sometimes (40-60 %)
1725	If you decide to participate, please proceed further and click on Continue.	55	Male	Saudi Arabia	MBBS	28	500	45	Government hospital	Rural	NO TO: Private Insurance	NO TO: Public Insurance	Out of Pocket Payment	Most important/most used	4	Least important/least used			3	2					Least important/least used		3		2	Most important/most used	4			Almost always (60-80%)	Almost always (60-80%)	Almost always (60-80%)	Almost always (60-80%)	Almost always (60-80%)	Almost always (60-80%)	Almost always (60-80%)	Almost always (60-80%)	Almost always (60-80%)	Almost always (60-80%)	Almost always (60-80%)	Almost always (60-80%)	Almost always (60-80%)	Almost always (60-80%)	Almost always (60-80%)	Almost always (60-80%)
1727	If you decide to participate, please proceed further and click on Continue.	48	Female	Saudi Arabia	MBBS	20	400	200	Private Hospital	Semi-urban	Private Insurance	NO TO: Public Insurance	Out of Pocket Payment	Most important/most used		2		3		4		Least important/least used			2		Most important/most used	3		Least important/least used	4			Almost always (60-80%)	Almost always (60-80%)	Almost always (60-80%)	Almost always (60-80%)	Almost always (60-80%)	Almost always (60-80%)	Almost always (60-80%)	Almost always (60-80%)	Almost always (60-80%)	Almost always (60-80%)	Almost always (60-80%)	Almost always (60-80%)	Almost always (60-80%)	Almost always (60-80%)	Almost always (60-80%)	Almost always (60-80%)
1729	If you decide to participate, please proceed further and click on Continue.	46	Female	Saudi Arabia	Diploma	20	300	200	Private Outpatient facility/Consulting rooms (Outpatient Clinic)	Urban	Private Insurance	NO TO: Public Insurance	Out of Pocket Payment	Most important/most used	Least important/least used			2	4	3					3		4	Least important/least used	Most important/most used	2				Sometimes (40-60 %)	Almost always (60-80%)	Sometimes (40-60 %)	Sometimes (40-60 %)	Sometimes (40-60 %)	Sometimes (40-60 %)	Sometimes (40-60 %)	Sometimes (40-60 %)	Almost always (60-80%)	Sometimes (40-60 %)	Almost always (60-80%)	Almost always (60-80%)	Sometimes (40-60 %)	Sometimes (40-60 %)	Almost always (60-80%)	Almost always (60-80%)
1730	If you decide to participate, please proceed further and click on Continue.	41	Female	Saudi Arabia	Diploma	15	450	80	Government hospital	Semi-Rural	Private Insurance	Public Insurance	Out of Pocket Payment	Most important/most used					3	2	Least important/least used	4				Least important/least used	4	2	3	Most important/most used				Sometimes (40-60 %)	Sometimes (40-60 %)	Sometimes (40-60 %)	Sometimes (40-60 %)	Sometimes (40-60 %)	Sometimes (40-60 %)	Sometimes (40-60 %)	Sometimes (40-60 %)	Almost always (60-80%)	Almost always (60-80%)	Almost always (60-80%)	Almost always (60-80%)	Sometimes (40-60 %)	Almost always (60-80%)	Almost always (60-80%)	Sometimes (40-60 %)
1731	If you decide to participate, please proceed further and click on Continue.	50	Male	Saudi Arabia	MBBS	24	400	200	Government OPD (Outpatient Clinic)	Semi-Rural	NO TO: Private Insurance	NO TO: Public Insurance	Out of Pocket Payment	4		3			Most important/most used	2		Least important/least used			3		4	Least important/least used	2	Most important/most used				Sometimes (40-60 %)	Sometimes (40-60 %)	Sometimes (40-60 %)	Sometimes (40-60 %)	Sometimes (40-60 %)	Sometimes (40-60 %)	Sometimes (40-60 %)	Sometimes (40-60 %)	Almost always (60-80%)	Almost always (60-80%)	Almost always (60-80%)	Almost always (60-80%)	Almost always (60-80%)	Almost always (60-80%)	Almost always (60-80%)	Almost always (60-80%)
1732	If you decide to participate, please proceed further and click on Continue.	42	Female	Saudi Arabia	Diploma	15	450	90	Private Hospital	Urban	Private Insurance	Public Insurance	Out of Pocket Payment	Most important/most used	Least important/least used	4			3	2						Least important/least used	Most important/most used		2	4	3			Almost always (60-80%)	Almost always (60-80%)	Almost always (60-80%)	Almost always (60-80%)	Almost always (60-80%)	Almost always (60-80%)	Almost always (60-80%)	Almost always (60-80%)	Almost always (60-80%)	Almost always (60-80%)	Almost always (60-80%)	Almost always (60-80%)	Almost always (60-80%)	Almost always (60-80%)	Almost always (60-80%)	Almost always (60-80%)
1733	If you decide to participate, please proceed further and click on Continue.	44	Female	Saudi Arabia	MBBS	18	300	200	Primary health care clinic (Outpatient)	Semi-urban	NO TO: Private Insurance	Public Insurance	Out of Pocket Payment	2		3			4	Most important/most used		Least important/least used			Least important/least used	4	3		Most important/most used	2				Sometimes (40-60 %)	Sometimes (40-60 %)	Almost always (60-80%)	Almost always (60-80%)	Sometimes (40-60 %)	Almost always (60-80%)	Almost always (60-80%)	Sometimes (40-60 %)	Almost always (60-80%)	Almost always (60-80%)	Almost always (60-80%)	Almost always (60-80%)	Sometimes (40-60 %)	Almost always (60-80%)	Almost always (60-80%)	Sometimes (40-60 %)
1734	If you decide to participate, please proceed further and click on Continue.	49	Male	Saudi Arabia	MBBS	23	350	120	Government OPD (Outpatient Clinic)	Urban	Private Insurance	Public Insurance	Out of Pocket Payment	3	2	4		Least important/least used	Most important/most used						Least important/least used		Most important/most used		4	3	2			Sometimes (40-60 %)	Sometimes (40-60 %)	Sometimes (40-60 %)	Sometimes (40-60 %)	Sometimes (40-60 %)	Sometimes (40-60 %)	Sometimes (40-60 %)	Sometimes (40-60 %)	Sometimes (40-60 %)	Sometimes (40-60 %)	Sometimes (40-60 %)	Sometimes (40-60 %)	Sometimes (40-60 %)	Sometimes (40-60 %)	Sometimes (40-60 %)	Sometimes (40-60 %)
1736	If you decide to participate, please proceed further and click on Continue.	57	Male	Saudi Arabia	MBBS	30	500	45	Private Outpatient facility/Consulting rooms (Outpatient Clinic)	Urban	Private Insurance	NO TO: Public Insurance	Out of Pocket Payment	Least important/least used				4	3	2		Most important/most used			4	Least important/least used	Most important/most used		3	2				Sometimes (40-60 %)	Sometimes (40-60 %)	Sometimes (40-60 %)	Sometimes (40-60 %)	Sometimes (40-60 %)	Sometimes (40-60 %)	Sometimes (40-60 %)	Sometimes (40-60 %)	Almost always (60-80%)	Almost always (60-80%)	Almost always (60-80%)	Almost always (60-80%)	Sometimes (40-60 %)	Sometimes (40-60 %)	Sometimes (40-60 %)	Sometimes (40-60 %)
1737	If you decide to participate, please proceed further and click on Continue.	53	Male	Saudi Arabia	MBBS	27	500	45	Private Outpatient facility/Consulting rooms (Outpatient Clinic)	Semi-urban	Private Insurance	NO TO: Public Insurance	Out of Pocket Payment	Most important/most used		Least important/least used			3	2	4				Most important/most used		2		3	4	Least important/least used			Sometimes (40-60 %)	Sometimes (40-60 %)	Sometimes (40-60 %)	Sometimes (40-60 %)	Sometimes (40-60 %)	Sometimes (40-60 %)	Sometimes (40-60 %)	Sometimes (40-60 %)	Almost always (60-80%)	Almost always (60-80%)	Almost always (60-80%)	Almost always (60-80%)	Almost always (60-80%)	Almost always (60-80%)	Almost always (60-80%)	Almost always (60-80%)
1738	If you decide to participate, please proceed further and click on Continue.	42	Male	Saudi Arabia	MBBS	20	400	75	Government OPD (Outpatient Clinic)	Urban	Private Insurance	Public Insurance	Out of Pocket Payment	Least important/least used		3			2	Most important/most used		4			2	Least important/least used	Most important/most used		4	3				Almost always (60-80%)	Almost always (60-80%)	Almost always (60-80%)	Almost always (60-80%)	Almost always (60-80%)	Almost always (60-80%)	Almost always (60-80%)	Almost always (60-80%)	Almost always (60-80%)	Almost always (60-80%)	Almost always (60-80%)	Almost always (60-80%)	Almost always (60-80%)	Almost always (60-80%)	Almost always (60-80%)	Almost always (60-80%)
1740	If you decide to participate, please proceed further and click on Continue.	44	Female	Saudi Arabia	Diploma	18	300	200	Primary health care clinic (Outpatient)	Urban	Private Insurance	NO TO: Public Insurance	Out of Pocket Payment	Most important/most used	2	3			4	Least important/least used					4		3		Most important/most used	2	Least important/least used			Sometimes (40-60 %)	Sometimes (40-60 %)	Sometimes (40-60 %)	Sometimes (40-60 %)	Sometimes (40-60 %)	Sometimes (40-60 %)	Sometimes (40-60 %)	Sometimes (40-60 %)	Sometimes (40-60 %)	Sometimes (40-60 %)	Sometimes (40-60 %)	Sometimes (40-60 %)	Sometimes (40-60 %)	Sometimes (40-60 %)	Sometimes (40-60 %)	Sometimes (40-60 %)
1741	If you decide to participate, please proceed further and click on Continue.	45	Male	Saudi Arabia	Diploma	20	350	200	Private Hospital	Urban	Private Insurance	Public Insurance	Out of Pocket Payment	Least important/least used		4			2	Most important/most used		3			Most important/most used		Least important/least used		4	3	2			Sometimes (40-60 %)	Almost always (60-80%)	Almost always (60-80%)	Almost always (60-80%)	Sometimes (40-60 %)	Sometimes (40-60 %)	Almost always (60-80%)	Sometimes (40-60 %)	Almost always (60-80%)	Almost always (60-80%)	Almost always (60-80%)	Almost always (60-80%)	Almost always (60-80%)	Almost always (60-80%)	Almost always (60-80%)	Almost always (60-80%)
1924	If you decide to participate, please proceed further and click on Continue.	57	Female	Vietnam	MBBS	30	600	30	Private Hospital	Urban	Private Insurance	Public Insurance	Out of Pocket Payment			4	Least important/least used	3	Most important/most used		2				2		3		4	Most important/most used	Least important/least used			Almost always (60-80%)	Almost always (60-80%)	Sometimes (40-60 %)	Almost always (60-80%)	Sometimes (40-60 %)	Sometimes (40-60 %)	Sometimes (40-60 %)	Sometimes (40-60 %)	Almost always (60-80%)	Sometimes (40-60 %)	Almost always (60-80%)	Sometimes (40-60 %)	Sometimes (40-60 %)	Sometimes (40-60 %)	Sometimes (40-60 %)	Sometimes (40-60 %)
1925	If you decide to participate, please proceed further and click on Continue.	49	Male	Vietnam	MBBS	20	500	20	Government hospital	Semi-Rural	NO TO: Private Insurance	Public Insurance	Out of Pocket Payment					Least important/least used	Most important/most used	3	2	4					Most important/most used	4	2	3	Least important/least used			Almost always (60-80%)	Sometimes (40-60 %)	Almost always (60-80%)	Sometimes (40-60 %)	Almost always (60-80%)	Sometimes (40-60 %)	Almost always (60-80%)	Almost always (60-80%)	Almost always (60-80%)	Sometimes (40-60 %)	Sometimes (40-60 %)	Almost always (60-80%)	Sometimes (40-60 %)	Almost always (60-80%)	Sometimes (40-60 %)	Almost always (60-80%)
1927	If you decide to participate, please proceed further and click on Continue.	45	Male	Vietnam	MBBS	20	500	45	Private Hospital	Semi-urban	Private Insurance	NO TO: Public Insurance	Out of Pocket Payment	4		Least important/least used			Most important/most used	3	2				Least important/least used		Most important/most used		3	2		4		Sometimes (40-60 %)	Almost always (60-80%)	Almost always (60-80%)	Almost always (60-80%)	Sometimes (40-60 %)	Sometimes (40-60 %)	Sometimes (40-60 %)	Almost always (60-80%)	Almost always (60-80%)	Almost always (60-80%)	Almost always (60-80%)	Almost always (60-80%)	Sometimes (40-60 %)	Almost always (60-80%)	Almost always (60-80%)	Sometimes (40-60 %)
1928	If you decide to participate, please proceed further and click on Continue.	40	Male	Vietnam	Diploma	15	400	120	Private Hospital	Semi-urban	Private Insurance	Public Insurance	Out of Pocket Payment	4		3			Most important/most used	2	Least important/least used				4				2	Least important/least used	Most important/most used	3		Almost always (60-80%)	Almost always (60-80%)	Almost always (60-80%)	Almost always (60-80%)	Almost always (60-80%)	Almost always (60-80%)	Almost always (60-80%)	Almost always (60-80%)	Almost always (60-80%)	Almost always (60-80%)	Almost always (60-80%)	Almost always (60-80%)	Almost always (60-80%)	Almost always (60-80%)	Almost always (60-80%)	Almost always (60-80%)
1929	If you decide to participate, please proceed further and click on Continue.	55	Male	Vietnam	MBBS	28	550	35	Government hospital	Urban	Private Insurance	Public Insurance	Out of Pocket Payment	3		4			Most important/most used		2	Least important/least used			3		2		Most important/most used	4	Least important/least used			Sometimes (40-60 %)	Sometimes (40-60 %)	Almost always (60-80%)	Almost always (60-80%)	Almost always (60-80%)	Sometimes (40-60 %)	Sometimes (40-60 %)	Almost always (60-80%)	Almost always (60-80%)	Almost always (60-80%)	Almost always (60-80%)	Almost always (60-80%)	Almost always (60-80%)	Almost always (60-80%)	Almost always (60-80%)	Almost always (60-80%)
1930	If you decide to participate, please proceed further and click on Continue.	48	Female	Vietnam	MBBS	22	450	90	Private Hospital	Urban	Private Insurance	Public Insurance	Out of Pocket Payment	3		4			Most important/most used	2		Least important/least used			2	4	Most important/most used			Least important/least used	3			Sometimes (40-60 %)	Almost always (60-80%)	Almost always (60-80%)	Sometimes (40-60 %)	Almost always (60-80%)	Sometimes (40-60 %)	Sometimes (40-60 %)	Almost always (60-80%)	Almost always (60-80%)	Almost always (60-80%)	Almost always (60-80%)	Almost always (60-80%)	Sometimes (40-60 %)	Sometimes (40-60 %)	Almost always (60-80%)	Sometimes (40-60 %)
1931	If you decide to participate, please proceed further and click on Continue.	50	Male	Vietnam	MBBS	22	400	200	Government hospital	Semi-Rural	Private Insurance	Public Insurance	Out of Pocket Payment		Least important/least used	4		3	2		Most important/most used					Most important/most used		Least important/least used	2	3	4			Almost always (60-80%)	Sometimes (40-60 %)	Sometimes (40-60 %)	Sometimes (40-60 %)	Almost always (60-80%)	Sometimes (40-60 %)	Sometimes (40-60 %)	Sometimes (40-60 %)	Almost always (60-80%)	Almost always (60-80%)	Almost always (60-80%)	Almost always (60-80%)	Almost always (60-80%)	Sometimes (40-60 %)	Sometimes (40-60 %)	Almost always (60-80%)
1932	If you decide to participate, please proceed further and click on Continue.	53	Male	Vietnam	MBBS	25	500	25	Private Hospital	Urban	Private Insurance	Public Insurance	Out of Pocket Payment		Least important/least used	4			3	Most important/most used	2					4			2	3	Most important/most used	Least important/least used		Almost always (60-80%)	Sometimes (40-60 %)	Sometimes (40-60 %)	Sometimes (40-60 %)	Almost always (60-80%)	Sometimes (40-60 %)	Sometimes (40-60 %)	Almost always (60-80%)	Almost always (60-80%)	Sometimes (40-60 %)	Sometimes (40-60 %)	Sometimes (40-60 %)	Almost always (60-80%)	Sometimes (40-60 %)	Sometimes (40-60 %)	Almost always (60-80%)
[truncated: 428 more rows]
[truncated: 130 more columns]
